# Supplementary material for: High-Resolution SNP/CGH Microarrays Reveal the Accumulation of Loss of Heterozygosity in Commonly Used Candida albicans Strains
Source: G3 (Bethesda). 2011 Dec 1;1(7):523–30. doi: 10.1534/g3.111.000885 (PMC3276171; doi:10.1534/g3.111.000885)
Supplement: Supporting Information [file supp_1.7.523_TableS1.xlsx]

## Sheet: Sheet1
Table S1: Strains used.
Name	Alias	Genotype	Reference
YJB11562	SC5314	wt	Gillum et al. (1984)
YJB2101	CAF2	ura3Δ/URA3	Fonzi and Irwin (1993)
YJB8653	CAI-4 F2	ura3Δ/ura3Δ	Fonzi and Irwin (1993)
YJB8654	CAI-4 F3	ura3Δ/ura3Δ	Fonzi and Irwin (1993)
YJB8648	RM10	ura3Δ/ura3Δ his1Δ/HIS1	Alonso-Monge et al. (2003)
YJB8661	RM100 #13	ura3Δ/ura3Δ his1Δ/URA3	Alonso-Monge et al. (2003)
YJB7616	RM1000 #6	ura3Δ/ura3Δ his1Δ/his1Δ	Alonso-Monge et al. (2003)
YJB7617	RM1000 #2	ura3Δ/ura3Δ his1Δ/his1Δ	Navarro-Garcia et al. (2003)
YJB3731	BWP17	ura3Δ/ura3Δ his1Δ/his1Δ arg4Δ/arg4Δ	Wilson et al. (1999)
YJB10038	SN76	ura3Δ/ura3Δ his1Δ/his1Δ arg4Δ/arg4Δ	Noble and Johnson (2005)
YJB9234	SN95	ura3Δ/URA3 his1Δ/his1Δ arg4Δ/arg4Δ	Noble and Johnson (2005)
YJB9441	RBY16	ura3Δ/ura3Δ gal1Δ/gal1Δ mtlα1Δ/mtlα2Δ	Bennett and Johnson (2003)
YJB5945	CHY477	ura3Δ/ura3Δ ade2Δ/ade2Δ mtla1Δ	Hull et al. (2000)
YJB9407	P1	parasexual progeny of YJB9441 & YJB5945; trisomy of Chr 4; homozygosis of Chrs 3 & 7 ; partial homozygosis of Chr 2.	Forche et al. (2008)
YJB9408	P2	parasexual progeny of YJB9441 & YJB5945; homozygosis of Chrs 3, 5 & 6; partial homozygosis of Chr 7.	Forche et al. (2008)
YJB9416	S3	parasexual progeny of YJB9441 & YJB5945; trisomy of Chrs R, 4 & 6; homozygosis of Chrs 2, 3 & 5; partial homozygosis of Chr 7.	Forche et al. (2008)
YJB9417	S4	parasexual progeny of YJB9441 & YJB5945; trisomy of Chrs R & 4; homozygosis of Chrs 2, 3 &7.	Forche et al. (2008)
YJB10007	RBY77	ura3Δ/ura3Δ gal1Δ/gal1Δ mtlα1Δ/mtlα2Δ spo11Δ/spo11Δ	Forche et al. (2008)
YJB10009	RBY79	ura3Δ/ura3Δ ade2Δ/ade2Δ mtla1Δ spo11Δ/spo11Δ	Forche et al. (2008)
YJB10019	Ps7	parasexual progeny of YJB10007 & YJB10009; homozygosis of Chrs R, 4, 5 & 7; partial homozygosis of Chrs 2 & 3.	Forche et al. (2008)
YJB10020	Ps8	parasexual progeny of YJB10007 & YJB10009; trisomy of Chrs 5 & 6; homozygosis of Chrs 4 & 7; partial homozygosis of Chrs 2 & 3.	Forche et al. (2008)
YJB10022	Ss2	parasexual progeny of YJB10007 & YJB10009; trisomy or disomy of Chr 1; homozygosis of Chrs R, 2, 3, 5 & 7.	Forche et al. (2008)
YJB9318		ura3Δ/ura3Δ his1Δ/his1Δ gal1::URA3/GAL1	Forche et al. (2011)
YJB9834		ura3Δ/ura3Δ his1Δ/HIS1 int1::URA3/INT1	Forche et al. (2011)
YJB9984		ura3Δ/ura3Δ his1Δ/HIS1 myo1::URA3/MYO1	Forche et al. (2011)
YJB10597		ura3Δ/ura3Δ his1Δ/his1Δ bud7::URA3/BUD7	Forche et al. (2011)
YJB10309		ura3Δ/ura3Δ NUF2-GFP-URA3/NUF2	This study
YJB11489		ura3Δ/ura3Δ his1Δ/his1Δ CEN5-URA3/CEN5	This study
YJB11700		ura3Δ/ura3Δ his1Δ/his1Δ gal1::HIS1/GAL1 ade2Δ/ADE2 bud3::URA3/BUD3	This study
YJB10154		ura3Δ/URA his1::NAT/HIS1 ade2Δ/ade2Δ	This study
