# Supplementary material for: High-Resolution SNP/CGH Microarrays Reveal the Accumulation of Loss of Heterozygosity in Commonly Used Candida albicans Strains
Source: G3 (Bethesda). 2011 Dec 1;1(7):523–30. doi: 10.1534/g3.111.000885 (PMC3276171; doi:10.1534/g3.111.000885)
Supplement: Supporting Information [file supp_1.7.523_TableS2.xls]

## Sheet: Sheet1
Table S2. Informative SNPs in the complete Hapmap.
Probes have SNP allele in brackets.
SNP locus number	Chromosome	SNP Coordinate	Probe 'a' allele sequence	Probe 'b' allele sequence
1	1	1663	ACAACACCAAT[G]ATGTTCTACCT	ACAACACCAAT[C]ATGTTCTACCT
2	1	1812	TTTCTGTCCAAC[T]ACAAATTTTCAA	TCTGTCCAAC[C]ACAAATTTTCA
3	1	1875	AAACAAACGAA[G]CTGTAATGATTT	CAAACAAACGAA[A]CTGTAATGATTT
4	1	1914	ATCACTCATTT[A]TCAACCACCAAA	ATCACTCATTT[T]TCAACCACCAA
5	1	2913	AAATATACTACA[T]AGTCTGCCCCTT	AATATACTACA[A]AGTCTGCCCCTT
6	1	3612	TTCCATTCCTG[A]TGTAGCATTAGA	TCCATTCCTG[G]TGTAGCATTAG
7	1	3836	TACTTCACAGA[G]CCTTTACTACC	TACTTCACAGA[C]CCTTTACTACC
8	1	3840	TCACAGAGCCT[T]TACTACCTTAAT	TCACAGAGCCT[C]TACTACCTTAA
9	1	28737	TTATTGGATTTA[A]ATGCATGTGGTTT	TTATTGGATTTA[G]ATGCATGTGGTT
10	1	29520	GAAAAGCTATAACT[T]TAAGAATCTTTTTT	GAAAAGCTATAACT[A]TAAGAATCTTTTTTT
11	1	34711	ATATCCCAATTC[A]GCAAAATACTCA	TATCCCAATTC[G]GCAAAATACTC
12	1	37026	ACAAAAAATAGT[C]AGCTACTATGCA	CACAAAAAATAGT[T]AGCTACTATGCAG
13	1	39478	GTTTCGGTTTAATT[A]CCATGTAATATAAT	TTCGGTTTAATT[G]CCATGTAATATAA
14	1	39533	TTTACATACACGTA[T]AATAGTTAAAAATGG	TTTACATACACGTA[A]AATAGTTAAAAATG
15	1	39667	TATCTTCTGATC[G]TGTAATTGATGTA	TTATCTTCTGATC[T]TGTAATTGATGTAA
16	1	39750	TTGTCATCTGTC[A]TTTCATATCTTTG	TTGTCATCTGTC[C]TTTCATATCTTT
17	1	39861	GGAAGGATTTT[A]GGTGGTTTGAT	GAAGGATTTT[G]GGTGGTTTGAT
18	1	39874	GTGGTTTGATT[C]AGTTTCAATCC	GTGGTTTGATT[T]AGTTTCAATCCA
19	1	40054	TATTTAAAATGACA[A]GTATTGATAACCTG	ATTTAAAATGACA[G]GTATTGATAACCT
20	1	42755	ACTAAGTTCAA[G]GGTGGAAATGT	ACTAAGTTCAA[A]GGTGGAAATGTT
21	1	46731	AAAAATAAATAC[C]CCTCTGTAGTTTC	AAAAAATAAATAC[A]CCTCTGTAGTTTC
22	1	49971	TCTTTTAATAGG[C]AACCTCAAATTG	TCTTTTAATAGG[G]AACCTCAAATTG
23	1	78363	TAATAATGTACG[G]AACATCAAAAGAA	TTAATAATGTACG[A]AACATCAAAAGAAA
24	1	85675	CTTCAACATCTAT[T]GCTTTAATTTCTG	TTCAACATCTAT[C]GCTTTAATTTCTG
25	1	86467	ATGTGAAAAA[G]CGCTTGTACG	AATGTGAAAAA[T]CGCTTGTACGT
26	1	107034	TGCTTACCTCTAA[C]AATAAGACAAATA	TGCTTACCTCTAA[T]AATAAGACAAATAC
27	1	107149	AATATTGCGATT[G]TTTGACCAAATT	AATATTGCGATT[T]TTTGACCAAATTC
28	1	110165	TTTTTTGTCTAA[C]GGATTAATTTGTT	TTTTTTTGTCTAA[T]GGATTAATTTGTTT
29	1	111133	ATAATAAACTATT[T]AAGTGGAGGTGATG	ATAATAAACTATT[A]AAGTGGAGGTGATG
30	1	118885	TTTGGGAAAAT[T]GTGGAAAGATTT	TTGGGAAAAT[C]GTGGAAAGATT
31	1	119110	TAATTCATTCAATTA[T]ATGACAAAATTAAATG	AATTCATTCAATTA[C]ATGACAAAATTAAAT
32	1	119116	TTCAATTATATGAC[G]AAATTAAATGATACA	ATTCAATTATATGAC[A]AAATTAAATGATACAT
33	1	121249	ATTATCTTGC[G]GTTTCTACCCC	GATTATCTTGC[A]GTTTCTACCCC
34	1	123464	AGATATGAATGAAT[A]TTGCATAGTTGATT	GATATGAATGAAT[G]TTGCATAGTTGAT
35	1	126676	ACAGAACAAATA[A]ATGATTCAACTCT	ACAGAACAAATA[G]ATGATTCAACTCT
36	1	126970	TTCAAATGAATTAAT[A]GTATTTTTTAATCCA	TCAAATGAATTAAT[G]GTATTTTTTAATCC
37	1	129767	ATTTGATTTCATTT[A]ATTGAGAAAATTCTA	TTTGATTTCATTT[G]ATTGAGAAAATTC
38	1	130615	TTGGTGAGATTTC[A]ATATGATGATTTA	TGGTGAGATTTC[G]ATATGATGATTT
39	1	131498	TCTTCCTTCAT[C]TTCTTCTCCTC	TCTTCCTTCAT[T]TTCTTCTCCTC
40	1	131772	AATTATGATCATC[A]CTATTAGGTGTAGT	ATTATGATCATC[G]CTATTAGGTGTAG
41	1	134947	AGGAAACAAACT[C]TATTGTGAATTG	AGGAAACAAACT[A]TATTGTGAATTGT
42	1	135021	GTTTATTTTTAAAG[T]GTCTTCACATAATG	TTTATTTTTAAAG[C]GTCTTCACATAAT
43	1	135027	TAAAGCGTCTT[C]ACATAATGGTG	TTAAAGCGTCTT[A]ACATAATGGTGA
44	1	135860	TGAAGCTTCATC[A]GTTGGATTTAAT	GAAGCTTCATC[G]GTTGGATTTAA
45	1	135899	ATAACTGGTGG[C]TTATAAGCCAA	ATAACTGGTGG[T]TTATAAGCCAAA
46	1	136488	GTGTGTTAAATCAGT[A]TATGTAAAATTTATAA	TGTGTTAAATCAGT[G]TATGTAAAATTTATA
47	1	136999	TTCTTTTGTTC[C]CCTTTCTAAAAA	TTTTCTTTTGTTC[T]CCTTTCTAAAAAT
48	1	137057	GTGTAATTTTGG[G]GGTTCAATATAC	GTGTAATTTTGG[T]GGTTCAATATACT
49	1	137128	GTAAAAAGTATTAG[A]AAATAGGAATAGACT	GTAAAAAGTATTAG[C]AAATAGGAATAGAC
50	1	137142	CAAATAGGAATAGA[G]TAGTAGTAGTATTAC	CAAATAGGAATAGA[C]TAGTAGTAGTATTAC
51	1	138018	ACTTACACTTACA[A]TCAAAACAATTTT	ACTTACACTTACA[T]TCAAAACAATTTT
52	1	141481	TGTTGTTGTAAG[T]GAGTTTCTATCT	GTTGTTGTAAG[C]GAGTTTCTATCT
53	1	142965	CAAATTATTGTC[C]TTGTCGTCATTT	CAAATTATTGTC[A]TTGTCGTCATTTT
54	1	143029	TTTGAGTTTT[G]AGTTTCGGGTT	TTTTGAGTTTT[A]AGTTTCGGGTTT
55	1	143081	TTTTCATCGTCAC[T]ATTATATATCATGG	TTTTCATCGTCAC[C]ATTATATATCATG
56	1	143550	AATACAACAGAC[G]ATTCTTAAAGGT	AATACAACAGAC[A]ATTCTTAAAGGTT
57	1	143808	CGAAACGAAA[C]GAAACGTTTAG	ACGAAACGAAA[T]GAAACGTTTAG
58	1	144624	GTAATTGTAGTTG[T]TCTATCTGTTGTT	TAATTGTAGTTG[C]TCTATCTGTTGTT
59	1	144683	ATAAAATTAATAACAG[A]AAGTTAAAATAAAGAA	TAAAATTAATAACAG[G]AAGTTAAAATAAAGA
60	1	144735	TATTTTTGGATA[T]CACAAACGAAAGA	ATTTTTGGATA[C]CACAAACGAAAG
61	1	145408	TTTATTGTTTAATATT[T]TTAGAGCATTTAATTT	TTATTGTTTAATATT[C]TTAGAGCATTTAATTT
62	1	145829	ATTATTAATAGGA[T]TTTAGTGTCCCCT	TTATTAATAGGA[C]TTTAGTGTCCCC
63	1	148657	CTATATATTCTTAT[C]ATCATTTGAAGTCAA	TCTATATATTCTTAT[T]ATCATTTGAAGTCAAT
64	1	148680	GAAGTCAATAAATGT[A]TTACTATTTTATTTGT	AAGTCAATAAATGT[G]TTACTATTTTATTTG
65	1	149376	TCTAATAAAGAAA[G]TGTCTATCTTTGTT	GTCTAATAAAGAAA[A]TGTCTATCTTTGTT
66	1	150096	AACATCAACTC[T]TGGAATTGTACA	AACATCAACTC[A]TGGAATTGTACA
67	1	150516	AAACAAATCAAAC[T]ACAACGATAATTT	AACAAATCAAAC[C]ACAACGATAATT
68	1	150739	AAAACTCACAGAA[T]AATAAGCCATTAG	AAACTCACAGAA[G]AATAAGCCATTA
69	1	151606	GATACTATATCCAT[T]AAAGAGAAAATCAAT	ATACTATATCCAT[C]AAAGAGAAAATCAA
70	1	152526	CATGGAATACTAG[A]CTAGAATTACTCT	ATGGAATACTAG[G]CTAGAATTACTCT
71	1	152793	TTATTTTGTATTAT[C]TATTCTCATGTGAAA	TTTATTTTGTATTAT[T]TATTCTCATGTGAAA
72	1	153261	GATTAAATATCATTT[C]ACAATATAACAAAAAG	TGATTAAATATCATTT[T]ACAATATAACAAAAAG
73	1	153490	TGTTATTGATCTAC[A]TCTAATACCTATTC	GTTATTGATCTAC[G]TCTAATACCTATTC
74	1	153849	ATGTACGTTTAGATAT[A]CATCTAAAATTATATA	GTACGTTTAGATAT[G]CATCTAAAATTATAT
75	1	154047	ATTTAGATGATGAT[A]ATGACTACTAAGAG	TTTAGATGATGAT[G]ATGACTACTAAGA
76	1	154115	TGCAATTAAATATG[A]TCTTCCTAATACAT	GCAATTAAATATG[G]TCTTCCTAATACA
77	1	154234	AAGATCAAATAG[A]TGTTAGGCAGTAG	AAGATCAAATAG[T]TGTTAGGCAGTAG
78	1	154256	GTAGTTAGAAAA[A]CACTTCATATCGG	GTAGTTAGAAAA[C]CACTTCATATCG
79	1	155709	AACCATTACTTTC[A]AATCATTAATACAA	AACCATTACTTTC[G]AATCATTAATACA
80	1	155730	AATACAAATAATC[G]TATCACCTCAATT	TAATACAAATAATC[T]TATCACCTCAATTTC
81	1	159025	TCATTAATTTCAGG[A]AAATCTTATTCTATT	TCATTAATTTCAGG[G]AAATCTTATTCTAT
82	1	159181	AACTGTAGCATC[A]GTATTTTCTGTT	AACTGTAGCATC[T]GTATTTTCTGTT
83	1	159268	TGGATATGCTAT[A]ATTCAAGGTGTTT	GGATATGCTAT[G]ATTCAAGGTGTT
84	1	159529	GTTTATATTATTTGA[A]AATGCTAAACATTTT	GTTTATATTATTTGA[G]AATGCTAAACATTTT
85	1	160157	TGTTATTGAATTG[T]CTGCTAAAGTATTA	GTTATTGAATTG[G]CTGCTAAAGTATT
86	1	160288	TTGGTTATTATTT[G]ATTGCATTACCAT	ATTGGTTATTATTT[A]ATTGCATTACCATT
87	1	160595	AAAAACCACCA[T]CAGTTAACAAAA	AAAACCACCA[C]CAGTTAACAAA
88	1	160665	TATTTATAATTATGTT[T]AACCATAGCATCTATA	TTTATAATTATGTT[C]AACCATAGCATCTA
89	1	160780	TCTATAATACAGAA[A]TAGTTTTCAAAATGA	TCTATAATACAGAA[C]TAGTTTTCAAAATG
90	1	160945	AACTCTAGGTAG[A]TCACATTCTATGA	AACTCTAGGTAG[G]TCACATTCTATG
91	1	162212	TGTTGTTATTGTT[A]TTGTAGTACTTTGT	GTTGTTATTGTT[G]TTGTAGTACTTTG
92	1	162554	ACAATTTTGATTT[A]GGTTTGTTTGAAT	CAATTTTGATTT[G]GGTTTGTTTGAA
93	1	164936	CTGAGATTGAAGT[G]CTAGTACTTATAT	TCTGAGATTGAAGT[A]CTAGTACTTATATAT
94	1	165712	GAAACATTCATG[A]AGTTGTAGTAGTT	GAAACATTCATG[G]AGTTGTAGTAGT
95	1	166623	ATTTACCGAGTG[T]TGAGCTATTTAA	TTTACCGAGTG[C]TGAGCTATTTA
96	1	166649	TCAACTTGGCT[T]ATTGTATTCCTT	TCAACTTGGCT[C]ATTGTATTCCT
97	1	166671	CTTTTTTAGACT[G]TTTGAATATGTGG	CCTTTTTTAGACT[A]TTTGAATATGTGG
98	1	166680	AGACTATTTGAATA[T]GTGGTAGATATTTG	GACTATTTGAATA[C]GTGGTAGATATTT
99	1	166705	TGCTCATGAATA[G]ATTTAAGGATTCA	TTGCTCATGAATA[A]ATTTAAGGATTCA
100	1	166926	TGTAATCGTGTA[T]AACTGCACAAAT	GTAATCGTGTA[G]AACTGCACAAA
101	1	166990	AAATTTGGTGA[G]CGAAATGATTTT	CAAATTTGGTGA[A]CGAAATGATTTT
102	1	167379	TCCAAATGAAT[T]CCCACAAGAAT	CCAAATGAAT[C]CCCACAAGAAT
103	1	168457	ATTGATAGACCTTG[T]TATTATTTCAATTTA	TTGATAGACCTTG[C]TATTATTTCAATTT
104	1	168493	CTGAGTACTCATAT[T]ATCTACTATTAGTCA	TGAGTACTCATAT[C]ATCTACTATTAGTC
105	1	168921	ATGACTCGCAA[G]TTAATAAAGGTG	CATGACTCGCAA[A]TTAATAAAGGTG
106	1	169644	AAATATTCAGTAATA[A]TACAAGTCTTTTCTT	AATATTCAGTAATA[G]TACAAGTCTTTTCT
107	1	169849	TTGGTTTTCAGG[A]ATTCTGTTTAAA	TGGTTTTCAGG[G]ATTCTGTTTAA
108	1	169890	TCTTTTTGCAAAG[A]ATTTTAAAGTTTC	CTTTTTGCAAAG[G]ATTTTAAAGTTTC
109	1	170091	ATTTATTGCCATT[A]CTATTTCAACATTC	TTTATTGCCATT[G]CTATTTCAACATT
110	1	170196	GAAAATCCACTA[C]TAATAAGGACAAA	AGAAAATCCACTA[T]TAATAAGGACAAA
111	1	170207	ACTAATAAGGAC[A]AAAATGCAAAAAC	ACTAATAAGGAC[C]AAAATGCAAAAA
112	1	170227	AAAAACAACATC[T]TCATCGAAAGTT	AAAAACAACATC[A]TCATCGAAAGTT
113	1	170303	GAAGACAAAATC[A]CAAAACCAATTT	AAGACAAAATC[G]CAAAACCAATT
114	1	170515	CATTGATTGGATT[A]ATATTAGCAGCAT	ATTGATTGGATT[G]ATATTAGCAGCAT
115	1	170536	GCATTATTCAC[C]ACCAATTCTGA	AGCATTATTCAC[T]ACCAATTCTGAA
116	1	170771	TTTCACAGCTGAC[T]ATAATGTAGTTAT	TCACAGCTGAC[C]ATAATGTAGTTA
117	1	171273	GAAGCCAAAGG[A]GAATATTATGGT	GAAGCCAAAGG[T]GAATATTATGGT
118	1	171331	TGAAGCATTTGTT[A]ATATTAGTGGATC	GAAGCATTTGTT[G]ATATTAGTGGATC
119	1	171384	AGCATTAATTTC[A]GGTGAAATGAAA	AGCATTAATTTC[T]GGTGAAATGAAA
120	1	172453	ACCATACTGTTT[T]CCAGAAATAATTG	ACCATACTGTTT[G]CCAGAAATAATT
121	1	172464	TTTCCAGAAATAA[T]TGGGTATTGATAA	TTCCAGAAATAA[C]TGGGTATTGATAA
122	1	172503	TTTGAAGTCAAC[T]ACATTTCGTATC	TTGAAGTCAAC[A]ACATTTCGTATC
123	1	172787	AGAATTATGACAAC[T]AATCAAGCTATTAA	GAATTATGACAAC[C]AATCAAGCTATTA
124	1	172846	TAACGGTGAAC[T]AACGATGATTG	ACGGTGAAC[G]AACGATGATT
125	1	173151	GTATTCTTAGAT[T]CGGGACTCAAAT	TATTCTTAGAT[C]CGGGACTCAAA
126	1	173220	ATAACAAAACT[G]CAATTGAACCAC	AATAACAAAACT[A]CAATTGAACCACA
127	1	173287	TAATTAATTAGAAG[C]AAAATCTTGACATT	TAATTAATTAGAAG[A]AAAATCTTGACATTG
128	1	173307	GACATTGAATG[G]TGATTGTCAAAA	TGACATTGAATG[A]TGATTGTCAAAA
129	1	173476	ATAACAGTTATTAT[T]ATTCTACCAACTTCA	TAACAGTTATTAT[G]ATTCTACCAACTTC
130	1	173566	ACGTCTTTATAA[G]AAGTAAGTCTTGT	ACGTCTTTATAA[C]AAGTAAGTCTTGT
131	1	174193	TTATTAATTCTTAC[T]TTTCGTTGTTAATC	TTATTAATTCTTAC[A]TTTCGTTGTTAATC
132	1	174708	CAAAATCAATTC[C]AACAACAATTGT	CAAAATCAATTC[G]AACAACAATTGT
133	1	174947	GATAATTTATC[C]GATACGGGGAAA	TGATAATTTATC[T]GATACGGGGAAA
134	1	175088	AAATCGACGAAG[A]AATAGTAGTGTT	AATCGACGAAG[G]AATAGTAGTGT
135	1	175428	TAATAGTCTGATA[G]CAGCTGAAATATT	ATAATAGTCTGATA[A]CAGCTGAAATATTT
136	1	176810	GGAGTTAATTTACC[A]ATTATATTATGTGC	GAGTTAATTTACC[C]ATTATATTATGTGC
137	1	176897	GAATTTGTTCCTCT[T]ATTAATGAATTTAA	GAATTTGTTCCTCT[A]ATTAATGAATTTAA
138	1	177020	CCAATTTTTGA[C]GCTAAAGAAGG	CCAATTTTTGA[T]GCTAAAGAAGGG
139	1	177089	TTAAGTGATAC[C]GATCAAGATGGA	GTTAAGTGATAC[T]GATCAAGATGGA
140	1	177107	CAAGATGGATATTT[A]AATTTTGAAGAATTA	AAGATGGATATTT[G]AATTTTGAAGAATT
141	1	177344	TTTATTTTATTGAA[C]AAAATCTATGCTGA	ATTTATTTTATTGAA[T]AAAATCTATGCTGAAT
142	1	177950	CCAACTATTCA[G]CCCAGATTAGT	CCAACTATTCA[A]CCCAGATTAGTG
143	1	178409	TTAAACATATAAT[T]ATGACAGGAGCAG	TTAAACATATAAT[A]ATGACAGGAGCAG
144	1	178439	GCTGTAGTGGG[T]TTAGTATCAATT	AGCTGTAGTGGG[A]TTAGTATCAATT
145	1	178746	AACCAATACCAAA[T]ACTTATGATCTTG	ACCAATACCAAA[C]ACTTATGATCTT
146	1	178914	AAAATCACTAC[T]GAAACTCATGGA	AAAATCACTAC[C]GAAACTCATGG
147	1	188591	ATTGTTAACATA[G]TATCCATCCTGTG	CATTGTTAACATA[A]TATCCATCCTGTG
148	1	188747	TTTGATACGTTTG[T]AAAATTTCAAGAA	TGATACGTTTG[C]AAAATTTCAAGA
149	1	189038	GTTACACGAAT[T]GGATTAGGATCT	GTTACACGAAT[C]GGATTAGGATC
150	1	190634	ATAAGTGAGAGA[A]GAAACTACCATAC	ATAAGTGAGAGA[G]GAAACTACCATA
151	1	194335	GTTCATAATAAAC[T]GCTTTCTCTATTC	TTCATAATAAAC[C]GCTTTCTCTATTC
152	1	204976	CCCAAAAAATT[T]CAAACTCGAAAA	CCCAAAAAATT[C]CAAACTCGAAA
153	1	206190	AAGTAAAATTAA[T]CCAAGGGAACTTG	AGTAAAATTAA[C]CCAAGGGAACTT
154	1	206286	TTACTTTTTACG[T]TAGTATTGGTGTT	TTACTTTTTACG[C]TAGTATTGGTGT
155	1	206331	ATCCCTATTAT[G]TTTCTCCCCAA	TATCCCTATTAT[A]TTTCTCCCCAAAG
156	1	206369	GTTTATAGTTGATTAC[T]TACATAATATCTACAT	GTTTATAGTTGATTAC[A]TACATAATATCTACAT
157	1	206376	TTGATTACTTACATA[G]TATCTACATATACAA	TTGATTACTTACATA[A]TATCTACATATACAAA
158	1	206955	ATATCTTTCTTTT[C]AACTTTTTGTAGTC	TATATCTTTCTTTT[T]AACTTTTTGTAGTCA
159	1	207983	CACAAATTTATTTAA[A]TTTTAGCAATCATAA	ACAAATTTATTTAA[G]TTTTAGCAATCATAA
160	1	208279	CATTAAATCAATAA[C]ATTATCGATCATGT	CATTAAATCAATAA[T]ATTATCGATCATGTC
161	1	208838	GTATGTACATATG[T]TATACCCGTAATAG	TGTATGTACATATG[A]TATACCCGTAATAG
162	1	208896	ACAAAAATAGAAAC[G]TACATTTATAGTAA	AACAAAAATAGAAAC[A]TACATTTATAGTAAAT
163	1	209129	CATATAGCTCTTA[A]AAGATCTTTTGTGT	CATATAGCTCTTA[G]AAGATCTTTTGTG
164	1	209157	AACATTTTTCAG[A]GGTATAGACCAT	ACATTTTTCAG[C]GGTATAGACCA
165	1	209665	ATCGTTTCTATA[C]TGTTGTTTCTGT	TATCGTTTCTATA[T]TGTTGTTTCTGTT
166	1	209772	GTTTGATCCTC[T]GATTCATGCTG	GTTTGATCCTC[A]GATTCATGCTG
167	1	209784	GATTCATGCTG[T]TTCAAATCTTCC	GATTCATGCTG[C]TTCAAATCTTC
168	1	214946	CTTATTGACTTA[C]AGACAATGGAATC	CCTTATTGACTTA[T]AGACAATGGAATC
169	1	215699	CACTATCTTGAC[A]GCATGTAAGATAG	ACTATCTTGAC[G]GCATGTAAGATA
170	1	216749	AATTTTTGATTT[G]GCATTGTTCTATT	CAATTTTTGATTT[A]GCATTGTTCTATTT
171	1	220563	AATCAGTTTTAATAT[T]ATTTAAACCTAATCC	ATCAGTTTTAATAT[C]ATTTAAACCTAATCC
172	1	223128	ATACGAGTTAATC[G]ATTAACTACTTTTA	AATACGAGTTAATC[A]ATTAACTACTTTTAG
173	1	226224	TCAAACACTAT[C]TTCAGTGCTAGT	TTCAAACACTAT[T]TTCAGTGCTAGT
174	1	234928	CATCTAATTTC[G]GTGTGCTAGTC	CATCTAATTTC[A]GTGTGCTAGTCA
175	1	235008	AACATTTTACT[C]TTTTCCTGCCTT	AACATTTTACT[T]TTTTCCTGCCTT
176	1	235024	CCTGCCTTTAA[A]TTTTCACTTGTA	CCTGCCTTTAA[T]TTTTCACTTGTA
177	1	235708	TATCTCTTCGAATT[A]GATTCAATATAGATT	TCTCTTCGAATT[C]GATTCAATATAGA
178	1	235899	TGTATCCGACATGA[T]TGATATATGTATAT	GTATCCGACATGA[C]TGATATATGTATAT
179	1	236086	ATCTACTTACAC[G]GCTTTTTATCTAT	TAATCTACTTACAC[A]GCTTTTTATCTATT
180	1	238471	TTTTTTCTCTTC[C]TGATTTCTATGC	TTTTTTCTCTTC[T]TGATTTCTATGCT
181	1	244268	TTGATATTCTTGG[T]AAGTCATGTTTAG	TGATATTCTTGG[C]AAGTCATGTTTA
182	1	247845	TTCATCTTTGTTA[A]CTTGTTCATTTTT	TCATCTTTGTTA[G]CTTGTTCATTTT
183	1	247968	TGCAGAAAAGAT[T]TATCTGAACATAA	TGCAGAAAAGAT[C]TATCTGAACATAA
184	1	251290	TGAATGTTGAAG[A]GTTATTCAAACC	TGAATGTTGAAG[T]GTTATTCAAACC
185	1	253521	AAGCTATCGA[G]TTTGAGCAGAA	GAAGCTATCGA[A]TTTGAGCAGAA
186	1	254019	AATATCCCAAA[C]CCATCTCTAGAG	AAATATCCCAAA[T]CCATCTCTAGAG
187	1	255204	AACTTTAGTATTCT[A]AAAATCAATTTCAC	ACTTTAGTATTCT[G]AAAATCAATTTCAC
188	1	255360	TTCTTTTCAGTAT[A]GCCTTTTTAAAGA	TCTTTTCAGTAT[G]GCCTTTTTAAAG
189	1	256180	ACAATCTCATTT[A]CCACATTAGATGA	CAATCTCATTT[G]CCACATTAGATG
190	1	257704	ATAAACTATTTG[C]TGGTGACAATACT	AATAAACTATTTG[T]TGGTGACAATACT
191	1	258251	ACTAAAGCAAA[C]GGACAAAAGAG	ACTAAAGCAAA[T]GGACAAAAGAGA
192	1	258290	GCTAGTGAAGA[C]TTGATTACTCAA	GGCTAGTGAAGA[T]TTGATTACTCAA
193	1	258830	AGATTATCACAC[G]GTTATTGAGAAA	AAGATTATCACAC[A]GTTATTGAGAAAA
194	1	259350	CTGAGCTCCACT[A]GATTACTTTTTT	TGAGCTCCACT[T]GATTACTTTTTT
195	1	259430	CTTTTTGGAAAAA[C]ATACTTATACAGAT	TTCTTTTTGGAAAAA[T]ATACTTATACAGATA
196	1	261139	ATAAAGTATCG[G]CATCCAAAGAAC	GATAAAGTATCG[A]CATCCAAAGAAC
197	1	261851	GAAGTCATAGTTG[G]GTAATTGTTTATT	TGAAGTCATAGTTG[A]GTAATTGTTTATTA
198	1	262117	GTAAAGAATTCTA[C]ATTCAACTATGAAA	AGTAAAGAATTCTA[A]ATTCAACTATGAAAT
199	1	262143	AATCTGTAAAATA[T]ATGCACCTCTTTTT	ATCTGTAAAATA[C]ATGCACCTCTTT
200	1	262173	GAAGAGTCAGT[T]CAAAACTAGTCT	GAAGAGTCAGT[C]CAAAACTAGTC
201	1	263252	ACAACTCTCTA[C]ACACTAAATCGT	ATACAACTCTCTA[T]ACACTAAATCGTT
202	1	268065	TTAGCCTCTTCTT[A]GATGAATATAAATC	TTAGCCTCTTCTT[G]GATGAATATAAAT
203	1	268566	AAGACTTTTAG[T]TCAATTCCGGAT	AGACTTTTAG[G]TCAATTCCGGA
204	1	269575	TTTGGCTTTAAT[A]ATTCTGTTGGTAG	TTGGCTTTAAT[G]ATTCTGTTGGTA
205	1	269656	AATTCCTTCAC[A]AGGGTTTTAAAC	AATTCCTTCAC[G]AGGGTTTTAAA
206	1	269962	TGAACACTCT[C]TTCTCACACAG	ATGAACACTCT[T]TTCTCACACAG
207	1	270163	AAAAAGAGCT[G]TGTGCAGTTAC	AAAAAAGAGCT[A]TGTGCAGTTACC
208	1	270601	ATTTGGAGTATC[C]ATACTAGCAAAAA	ATTTGGAGTATC[G]ATACTAGCAAAA
209	1	272101	TCTATACAAGTGA[C]AAGAGTGTATTATA	CATCTATACAAGTGA[T]AAGAGTGTATTATAA
210	1	272707	TCTAGTTTATATTG[C]GGTATATTTAATGG	TCTAGTTTATATTG[T]GGTATATTTAATGGA
211	1	272830	GTTTTCTAACTG[C]TCTATAGAGTCAA	GTTTTCTAACTG[G]TCTATAGAGTCAA
212	1	276354	AATGTAATATAAT[G]ATAACCCAACGATT	AAATGTAATATAAT[A]ATAACCCAACGATTA
213	1	276764	TGACGAATCAA[T]GGCAATATGAG	GACGAATCAA[G]GGCAATATGAG
214	1	277609	CACACTTTAAAT[G]CATTGTTAAGTCT	TCACACTTTAAAT[A]CATTGTTAAGTCT
215	1	277649	GCTACACTTGC[G]TTTTAACATCT	GCTACACTTGC[A]TTTTAACATCTC
216	1	277902	TTGTTCATTTGTT[C]AGGATTAATGATA	TTGTTCATTTGTT[A]AGGATTAATGATAA
217	1	278026	CCAGTTAGATAT[G]TCACTATAGGAAA	ACCAGTTAGATAT[C]TCACTATAGGAAA
218	1	278084	ACACTAATTGGTTT[T]ATAATTATACTCTCA	CACTAATTGGTTT[C]ATAATTATACTCTC
219	1	278096	TTATAATTATACT[C]TCATCCAATTCGAA	TTTATAATTATACT[T]TCATCCAATTCGAA
220	1	278137	ACTAGCCATG[C]AATTGTGACAT	AACTAGCCATG[T]AATTGTGACATG
221	1	281161	AGTAACTGCT[C]GAATTCCCATT	GAGTAACTGCT[T]GAATTCCCATTA
222	1	281225	AGTTTTCAAAT[C]GACTTCAGTGT	TAGTTTTCAAAT[T]GACTTCAGTGTC
223	1	281754	AGGGGTTCCTG[C]ATGATATCTAT	CAGGGGTTCCTG[T]ATGATATCTATT
224	1	282124	TTTTTTCTTGTCT[T]GAAGTAAAAAGAA	TTTTTCTTGTCT[C]GAAGTAAAAAGA
225	1	282577	TGTCTCTAAAA[C]CATACAAGACTC	TTGTCTCTAAAA[T]CATACAAGACTCA
226	1	284205	CTATTATGCAAGG[T]TCATGATACAAAT	CTATTATGCAAGG[A]TCATGATACAAATA
227	1	284851	TTCAAACTCACA[T]GATACATTAACAG	TTCAAACTCACA[A]GATACATTAACAG
228	1	289486	TAAAATATTATACTT[A]TAGTTCTGTTTGTTTG	AAAATATTATACTT[G]TAGTTCTGTTTGTTT
229	1	292519	AGTTTGTGTATGAA[A]ATCTAAAGATAATT	AGTTTGTGTATGAA[G]ATCTAAAGATAATT
230	1	293154	TGCCACTGTAC[G]TATTTAAGTAAC	CTGCCACTGTAC[C]TATTTAAGTAAC
231	1	293686	ATTATAGAAGTGT[G]AATTAAATCAGCAT	TAATTATAGAAGTGT[A]AATTAAATCAGCATAT
232	1	293693	AGTGTAAATTAA[G]TCAGCATATTGCA	AAGTGTAAATTAA[A]TCAGCATATTGCA
233	1	293703	AAATCAGCATAT[T]GCATCATCGATT	AATCAGCATAT[G]GCATCATCGAT
234	1	294026	ATAAATATGCAC[G]TGGAGCTAGATA	TATAAATATGCAC[A]TGGAGCTAGATAAA
235	1	294566	TTTAACATAAAAGTTA[T]ACTTATACAAGTAAAG	TTAACATAAAAGTTA[A]ACTTATACAAGTAAA
236	1	294915	GCCCTATTTTTG[G]TTTAGTTGAAAT	AGCCCTATTTTTG[A]TTTAGTTGAAATA
237	1	294970	AAAATCCAAGAG[T]ACATTTTGCTAG	AAATCCAAGAG[C]ACATTTTGCTA
238	1	295760	ATTACTAATTTAT[T]GGTCAGTGCTAAAT	TTACTAATTTAT[C]GGTCAGTGCTAAA
239	1	295876	CAATCACAAAA[G]ACGAGTGCTAA	CAATCACAAAA[A]ACGAGTGCTAAT
240	1	295960	TTTGATTTTGTG[T]ATCTGTATCAACA	TTTGATTTTGTG[C]ATCTGTATCAAC
241	1	296044	TCAACATTATAC[T]TCCTCCTTACTAC	TCAACATTATAC[A]TCCTCCTTACTAC
242	1	296109	TGTCAGATAAT[T]GAGACAACAACA	TGTCAGATAAT[C]GAGACAACAAC
243	1	296163	AATTTGGCTTTG[G]TATTTTGCATTA	AATTTGGCTTTG[A]TATTTTGCATTAC
244	1	296867	TTCTTTATGACA[G]ATGTAAGTCCAA	TTCTTTATGACA[A]ATGTAAGTCCAAG
245	1	297146	AAGAAGAAGTA[G]CTTGAGAAACAA	AAAGAAGAAGTA[A]CTTGAGAAACAAT
246	1	297186	ATTGTTTCTAG[G]GTACGTGTCTT	AATTGTTTCTAG[A]GTACGTGTCTTT
247	1	299056	CAGAAAAATAATAT[T]ATTGTTAACTCCTTT	CAGAAAAATAATAT[A]ATTGTTAACTCCTTT
248	1	300033	TTAGGAGCAGT[T]CCAACTAACTT	TAGGAGCAGT[C]CCAACTAACTT
249	1	300063	CAGATACCAT[G]ATTGCTGGTCA	CCAGATACCAT[A]ATTGCTGGTCA
250	1	300210	CATCAACATCGTC[A]TCATTATATTCTT	ATCAACATCGTC[G]TCATTATATTCT
251	1	300284	AGAACAAATGA[G]CACTGGATCTA	AGAACAAATGA[A]CACTGGATCTAG
252	1	301822	CAAATTAAATATTTA[A]AACTTGACGATTAAA	AAATTAAATATTTA[G]AACTTGACGATTAAA
253	1	302567	TAACTAACTCAC[A]AAGGTACATAACA	TAACTAACTCAC[C]AAGGTACATAAC
254	1	302864	TCTATTGGAGA[C]AACACCTAGAC	TCTATTGGAGA[A]AACACCTAGACA
255	1	302913	AAAAAGAAAATGG[T]TTTATCATCTTCTA	AAAAGAAAATGG[C]TTTATCATCTTCT
256	1	303028	GAAGAATTATACTT[T]AAGAGGTTAAAAAG	AAGAATTATACTT[C]AAGAGGTTAAAAAG
257	1	303322	GCTTCGCCTCTA[T]AAAAGTAGTAAA	CTTCGCCTCTA[G]AAAAGTAGTAAA
258	1	303347	GTTAGTTGACAG[G]GATTGATTAATAA	AGTTAGTTGACAG[A]GATTGATTAATAAA
259	1	303360	GAGATTGATTAATA[G]ATTTTCCAAACTAT	GAGATTGATTAATA[A]ATTTTCCAAACTATT
260	1	303523	GTTTTAGTTTGAA[T]TTTATCTACCACAT	GTTTTAGTTTGAA[A]TTTATCTACCACAT
261	1	304456	CTAAAATTAGAAGT[T]TGATTATATCGAGTA	TCTAAAATTAGAAGT[A]TGATTATATCGAGTA
262	1	304765	ACACAAACAA[C]AATTGGCAACA	TACACAAACAA[A]AATTGGCAACA
263	1	306153	AAAATCTACTATTA[C]AAGATTGAATTGAA	AAAATCTACTATTA[G]AAGATTGAATTGAAG
264	1	306162	TAGAAGATTGA[T]TTGAAGGACCAC	TAGAAGATTGA[A]TTGAAGGACCAC
265	1	306168	GATTGAATTGAA[A]GACCACAACTAA	ATTGAATTGAA[G]GACCACAACTAA
266	1	308147	TGACCAAATTATA[C]AATAATGTTTTAGC	ATGACCAAATTATA[T]AATAATGTTTTAGCA
267	1	309090	AATAAGGACAAA[T]CAACTTGAGTAAC	ATAAGGACAAA[C]CAACTTGAGTAA
268	1	309125	AGTACTTATCATC[C]TAAATCAGTCATG	AGTACTTATCATC[A]TAAATCAGTCATGA
269	1	309669	TTTCAGTAAAGA[T]TTTGATTACGGG	TTTCAGTAAAGA[A]TTTGATTACGGG
270	1	309762	CTCATTTTATAG[T]TTTGTTGTCGAAA	ACTCATTTTATAG[A]TTTGTTGTCGAAA
271	1	309835	TTTTATAAGTGGA[G]AAAATTTGTTCAA	TTTTATAAGTGGA[A]AAAATTTGTTCAAA
272	1	310218	ATTTTTACCCAGG[T]ATATTTACTTCTAC	TTTTTACCCAGG[C]ATATTTACTTCT
273	1	310254	AATAATTGCAAA[G]ATGAACCAAAAGA	AATAATTGCAAA[A]ATGAACCAAAAGA
274	1	310298	AGAAAGATCTAGTA[T]AACTACTAAATTGTT	GAAAGATCTAGTA[C]AACTACTAAATTGT
275	1	311219	TCATCCCATGTC[A]TCTCTAGATTAT	CATCCCATGTC[G]TCTCTAGATTAT
276	1	312838	GTAAATTTACATG[T]AGTGCTCCTATAG	GTAAATTTACATG[A]AGTGCTCCTATAG
277	1	312861	TAGTACAAACTG[G]GGTTCAATTTAT	TATAGTACAAACTG[A]GGTTCAATTTATATA
278	1	313620	TCAACACCCATG[T]TACTTATACCTA	CAACACCCATG[C]TACTTATACCT
279	1	315329	AGTTTCTTCAAA[G]AATCAAGGTAATC	AGTTTCTTCAAA[A]AATCAAGGTAATC
280	1	316033	AAACAGATCAT[T]TCAAACTCAACC	AAAACAGATCAT[A]TCAAACTCAACC
281	1	316522	AACGACAACTG[G]TACAAATTTACA	AAACGACAACTG[A]TACAAATTTACA
282	1	316613	AATGCTTGCAAT[T]AAAAATTCTGAC	ATGCTTGCAAT[C]AAAAATTCTGAC
283	1	316957	CATTGGCTTGA[C]GAATTTGAAAG	CATTGGCTTGA[A]GAATTTGAAAGA
284	1	317081	TGATTTCGACAC[A]AAAAGCTTAATAT	GATTTCGACAC[G]AAAAGCTTAATA
285	1	317228	GAAATATAATGCTGA[A]TTACAAAAATTAGAT	AAATATAATGCTGA[G]TTACAAAAATTAGAT
286	1	317686	CATAAGTTTGG[A]TGCACTGAACA	ATAAGTTTGG[G]TGCACTGAACA
287	1	317711	AACAATTGTAA[G]GATCGGTTAGG	AACAATTGTAA[A]GATCGGTTAGGA
288	1	317796	ATTGTTTTAGAT[T]TGAGTGATGAAGA	AATTGTTTTAGAT[A]TGAGTGATGAAGAA
289	1	317828	AAAAGTACAATATAT[T]ATTAACAAGAATTGAG	AAAGTACAATATAT[C]ATTAACAAGAATTGA
290	1	318370	CAAATTGACC[C]GTACATGTACC	CCAAATTGACC[T]GTACATGTACC
291	1	318914	AAGTGTAAGAG[C]TGGTGTCTAATA	CAAGTGTAAGAG[T]TGGTGTCTAATA
292	1	319092	ACACTCCAAA[C]AGAGATCATGG	ATACACTCCAAA[T]AGAGATCATGGT
293	1	319416	GCTGAATTGGA[A]AAGAATGAAAAG	GCTGAATTGGA[G]AAGAATGAAAAG
294	1	319794	TGAATTTGGTAAAT[A]TTGGTTTTATTCTT	GAATTTGGTAAAT[G]TTGGTTTTATTCT
295	1	321135	ATAGACGGATG[G]ATTTCACAATG	ATAGACGGATG[A]ATTTCACAATGT
296	1	324436	AACCACAAAGA[C]TTGTTTCAGAA	AACCACAAAGA[T]TTGTTTCAGAAA
297	1	325383	TATCATGGGGAT[G]ATTAACCAAATAT	ATATCATGGGGAT[A]ATTAACCAAATATT
298	1	325401	TAACCAAATATTAAA[T]GTTAATCTAAAAATTG	AACCAAATATTAAA[C]GTTAATCTAAAAATT
299	1	325479	GAAATTATAGCAAT[G]ACAATCCAATATATA	AGAAATTATAGCAAT[A]ACAATCCAATATATAA
300	1	326213	AGTCGTGTATA[T]TCTCCAAACAAC	AGTCGTGTATA[C]TCTCCAAACAA
301	1	326311	AGTAAACCTTTTCT[T]TTCTATTTAAAGTT	GTAAACCTTTTCT[C]TTCTATTTAAAGTT
302	1	326335	GTTGACTTGCAA[T]GTTAATGTCTTT	TTGACTTGCAA[C]GTTAATGTCTT
303	1	326429	AAATGTTAAAATT[G]TCTAAACCATCAC	TAAATGTTAAAATT[A]TCTAAACCATCACA
304	1	326858	AATACACTATTAGG[G]AATTTGTCTAATTT	AAATACACTATTAGG[A]AATTTGTCTAATTTA
305	1	327118	AAATCTTTTTCAG[T]AAATTCATCAACA	AATCTTTTTCAG[C]AAATTCATCAAC
306	1	327320	AATATAAGTGAAG[A]ACTGTATACCAAC	ATATAAGTGAAG[G]ACTGTATACCAAC
307	1	327589	TTCTTTCCATTT[C]TTAGTCGATCTT	TTCTTTCCATTT[T]TTAGTCGATCTT
308	1	327974	TCCCCGATATA[T]TTGGAGTAGAAG	TCCCCGATATA[C]TTGGAGTAGAA
309	1	328325	ATTCTCTAATAGAT[T]GCTATTCATCTACT	TTCTCTAATAGAT[C]GCTATTCATCTAC
310	1	328546	ATTGTAATACTA[C]GAGTGATGTCATT	TAATTGTAATACTA[A]GAGTGATGTCATTAT
311	1	329028	GGAAGAATTTG[G]TTACTCCTGTT	TGGAAGAATTTG[A]TTACTCCTGTTT
312	1	329144	TGTCTAAAATTG[A]AAGAGGAACTAAA	TGTCTAAAATTG[G]AAGAGGAACTAA
313	1	329399	ACAAGGTTAAAA[T]CAAGGTTAAAGAG	ACAAGGTTAAAA[A]CAAGGTTAAAGA
314	1	329717	AAAAGATTTGTAT[G]GCCTATTATTATGA	CTAAAAGATTTGTAT[A]GCCTATTATTATGAT
315	1	330094	CATATTTAGTTA[T]GTCACTCGTTGC	ATATTTAGTTA[C]GTCACTCGTTGC
316	1	330156	TTTTAGTTTAGTT[T]AACTCCAGTATAGC	TTTTAGTTTAGTT[C]AACTCCAGTATAG
317	1	330229	TTGGTTACTACAA[T]ACCTTTTACTTTT	TGGTTACTACAA[C]ACCTTTTACTTT
318	1	330358	ATTCATAACCA[G]AGTTCAAAGGAG	AATTCATAACCA[A]AGTTCAAAGGAG
319	1	331015	CTTTTTTAGTC[C]GCATTCATCAAT	TCTTTTTTAGTC[T]GCATTCATCAATA
320	1	331526	GAATTGGGAGG[C]TATTCTACTGT	GAATTGGGAGG[T]TATTCTACTGTC
321	1	332123	GAAGAATTTTAG[G]TGAAAAGGAGTAT	GGAAGAATTTTAG[A]TGAAAAGGAGTAT
322	1	332217	CCATTTGATTGA[C]CAAAAAGAAATAA	TCCATTTGATTGA[T]CAAAAAGAAATAAT
323	1	332229	ATCAAAAAGAAAT[G]ATAATCTGAACATT	GATCAAAAAGAAAT[A]ATAATCTGAACATT
324	1	332814	TAGTTGTTGTG[C]ATGAGTGAAAA	GTAGTTGTTGTG[T]ATGAGTGAAAAA
325	1	332921	ATTAAACCCATGT[T]TATTTAAGGATTC	ATTAAACCCATGT[A]TATTTAAGGATTCA
326	1	336004	GAGAAACCGT[G]GCCATTTTAG	AGAGAAACCGT[A]GCCATTTTAGA
327	1	336071	TATTTGCATGAG[T]TTTGTGAATCAG	ATTTGCATGAG[C]TTTGTGAATCA
328	1	336279	TGTTTTGCTTTT[T]CACAACAATAATT	TGTTTTGCTTTT[C]CACAACAATAAT
329	1	336362	CAGTCCGTACTTT[G]TTTTTAATTAATA	TCAGTCCGTACTTT[A]TTTTTAATTAATAC
330	1	336425	TCATTACATTCG[C]AATCAAATCAAT	ATCATTACATTCG[A]AATCAAATCAATTT
331	1	337082	GTAATTTATTCAGT[A]AATCTTGATTATTGC	GTAATTTATTCAGT[G]AATCTTGATTATTG
332	1	337272	ATTTGATTCAAATA[A]TTTTTTGAATCGAT	TTTGATTCAAATA[G]TTTTTTGAATCGA
333	1	338227	ACAAATGTCTAA[C]GTAACAAGAATC	ACAAATGTCTAA[T]GTAACAAGAATCC
334	1	338445	CTGAAGATAATAAA[T]CTCTGATAACAAAC	TGAAGATAATAAA[C]CTCTGATAACAAA
335	1	338474	CACCTTTAAAC[G]AAGTCAAAGAAG	TCACCTTTAAAC[A]AAGTCAAAGAAG
336	1	338553	ACGATAATGAAC[T]GGATTTCTCATA	CGATAATGAAC[G]GGATTTCTCATA
337	1	338621	TATCAAGTAAC[C]CCTTAGAGCAC	TATCAAGTAAC[T]CCTTAGAGCACA
338	1	338855	TGAGCAATTCTG[G]TATATTTTTGAAA	TTGAGCAATTCTG[A]TATATTTTTGAAAT
339	1	339353	TATTGAATTCTTG[G]CATATATGCAATAT	TTATTGAATTCTTG[A]CATATATGCAATATT
340	1	339541	CTCAAATTGTTC[G]TCTTTAATTGATT	TCTCAAATTGTTC[A]TCTTTAATTGATTT
341	1	339582	TCAATAATGTCAA[T]CAATTCATCTATCA	TCAATAATGTCAA[C]CAATTCATCTATC
342	1	339903	TTGAGTTGCAAA[T]TTTAGTTTTTTCA	TTGAGTTGCAAA[C]TTTAGTTTTTTC
343	1	341520	GTTATCCATAATGG[G]ATATTGAATAATTAT	AGTTATCCATAATGG[A]ATATTGAATAATTATT
344	1	341593	AATAGAACTCAAT[T]GTAAGCTAATGAAG	AATAGAACTCAAT[A]GTAAGCTAATGAAG
345	1	342335	TATAGTTTATTG[G]TGACGTTGAAAAA	TTATAGTTTATTG[A]TGACGTTGAAAAAT
346	1	342656	CATATCGAATCAA[T]ATTAACAACAAGAT	ATATCGAATCAA[C]ATTAACAACAAGA
347	1	342923	TTTATTTTTTAAAT[C]TCCCAATTAAATCAA	GTTTATTTTTTAAAT[A]TCCCAATTAAATCAA
348	1	344287	CATCTTGTGCC[C]CTATAAAATCC	CATCTTGTGCC[T]CTATAAAATCCA
349	1	344401	TTTTTATTGTTGTT[A]ATGTCTTTATTGTT	TTTTATTGTTGTT[G]ATGTCTTTATTGTT
350	1	344598	ACATTATCTATGT[A]TCTCTCTCATTCTG	CATTATCTATGT[G]TCTCTCTCATTCT
351	1	344709	TTAGACGGGAC[C]ACTTTCATATT	GTTAGACGGGAC[T]ACTTTCATATTT
352	1	345384	GAAATATATCTTA[A]AGCGATCCATAATC	GAAATATATCTTA[G]AGCGATCCATAATC
353	1	345421	AGCTATTTCATT[A]GCTAGAAGACAAC	GCTATTTCATT[C]GCTAGAAGACAA
354	1	345431	TTAGCTAGAAGA[A]AACAAAAAGCTG	TAGCTAGAAGA[C]AACAAAAAGCTG
355	1	345480	TTAGTGGTACT[C]CCTATGGATACT	TTTAGTGGTACT[T]CCTATGGATACT
356	1	345494	CCTATGGATACTT[A]TTATTGTGAGATTC	CCTATGGATACTT[T]TTATTGTGAGATT
357	1	346759	TAGTACTAATAA[G]CATGACCAAGATG	GTAGTACTAATAA[A]CATGACCAAGATG
358	1	346792	ATGAAGAAGAATT[G]GAGTATTATATCG	AATGAAGAAGAATT[A]GAGTATTATATCGAT
359	1	346804	ATTAGAGTATTATAT[T]GATGAAGAATTTGAT	TTAGAGTATTATAT[C]GATGAAGAATTTGA
360	1	346906	CACGAGAAACAGT[G]ATTAATTTTAATAA	CACGAGAAACAGT[C]ATTAATTTTAATAA
361	1	347219	GGAGATCACTACT[G]ATGTTAATAAATAT	TTGGAGATCACTACT[A]ATGTTAATAAATATA
362	1	347812	TCAACGGTGGA[G]AATTTGTTTAG	TCAACGGTGGA[A]AATTTGTTTAG
363	1	347950	TATTACTAAAATTGAT[T]AATCAAAATGATAATG	ATTACTAAAATTGAT[C]AATCAAAATGATAAT
364	1	347974	ATAATGAAAATGA[T]ACAACAGAAAAAGA	TAATGAAAATGA[C]ACAACAGAAAAAG
365	1	348042	CACCACAACTA[G]CAAAACAAAAA	CACCACAACTA[C]CAAAACAAAAA
366	1	348337	TTAAATGAAGAAAT[C]AAAAAGAATTTATTG	TTTAAATGAAGAAAT[T]AAAAAGAATTTATTGA
367	1	348457	ACAACAATAATAA[T]CAAGAAGAAACAAC	CAACAATAATAA[C]CAAGAAGAAACAA
368	1	348864	ATCGATTCGTT[G]TACTTGCTATTT	AAATCGATTCGTT[A]TACTTGCTATTTT
369	1	349085	AGAAAGAAATATT[G]TTAGGTCGTATTAT	AAGAAAGAAATATT[C]TTAGGTCGTATTAT
370	1	350452	ACACTATTTAATT[G]AATTCAACATCAAA	CACACTATTTAATT[A]AATTCAACATCAAA
371	1	350474	CATCAAAAGTAATA[G]AACAATCTAATAGC	CATCAAAAGTAATA[A]AACAATCTAATAGC
372	1	350496	ATAGCACTGTTA[G]GCTAAGTAAATTT	TAATAGCACTGTTA[A]GCTAAGTAAATTTA
373	1	351058	TTACTCAACTATTT[T]ATCCACTTATTTTAC	TACTCAACTATTT[G]ATCCACTTATTTTA
374	1	351194	TATACTAATAGC[G]GATTTACCTCCA	ATATACTAATAGC[A]GATTTACCTCCAC
375	1	351232	CACTTCCCCTA[G]TATTGCATTATC	ACACTTCCCCTA[A]TATTGCATTATC
376	1	351679	GATGTTTATGGTG[G]TAAATCTCATAAT	GATGTTTATGGTG[A]TAAATCTCATAATC
377	1	351961	ATAGTAATTCTAAAT[T]CGTCAAAGATAATAA	TAGTAATTCTAAAT[C]CGTCAAAGATAATA
378	1	353173	TTTAGAAGAGAAT[G]GATTGTTATTGAA	GTTTAGAAGAGAAT[T]GATTGTTATTGAAT
379	1	353192	TTATTGAATTATA[C]AATGGTCAACTTGA	TTATTGAATTATA[G]AATGGTCAACTTGA
380	1	353670	GTATATCCATAAT[T]GGTGTGATTTGAA	TATATCCATAAT[C]GGTGTGATTTGAA
381	1	353759	AAACCAGAATTAC[G]CTATTTATATTCTA	AAAACCAGAATTAC[A]CTATTTATATTCTAG
382	1	354343	AAAACGAACCAA[T]TTTAATAGCAAAT	AAAACGAACCAA[C]TTTAATAGCAAA
383	1	354506	CTTGATGTAGAAT[T]ACAACAATCAAAG	TTGATGTAGAAT[C]ACAACAATCAAAG
384	1	354520	CAACAATCAAAG[G]GGTAATAGTATC	CAACAATCAAAG[A]GGTAATAGTATCC
385	1	354582	GATATAAAACAATAT[T]AGAAAAGTATGAATGA	GATATAAAACAATAT[C]AGAAAAGTATGAATG
386	1	354807	GATATTTCAATT[T]TGACGCACCTAA	ATATTTCAATT[C]TGACGCACCTAA
387	1	354982	TTGTTAAGATAAG[T]ACATCTCTCAATAC	TGTTAAGATAAG[C]ACATCTCTCAATA
388	1	355649	AGATCTATTGGT[T]TCCTCTCTTATTG	AGATCTATTGGT[C]TCCTCTCTTATT
389	1	355824	TTTGATTGTGAT[G]AAAAATACAAAGC	TTTTGATTGTGAT[A]AAAAATACAAAGC
390	1	355983	GATTGCTAAAAGT[T]TACACATTCTTTT	ATTGCTAAAAGT[C]TACACATTCTTTT
391	1	356662	CAAACAATAGAGA[T]TAAGAGACTAGTAA	CAAACAATAGAGA[G]TAAGAGACTAGTA
392	1	356750	AAATAATTAATTTAA[T]TTCTTATCCCTCTCT	AAATAATTAATTTAA[A]TTCTTATCCCTCTCT
393	1	356996	ATTTTTGTTATTTTA[G]CTTTATTCATTATTTG	ATTTTTGTTATTTTA[C]CTTTATTCATTATTTG
394	1	357484	AGTTAAACGTGC[T]ACCAATTTAACT	GTTAAACGTGC[C]ACCAATTTAAC
395	1	358225	GAAATCCACTAC[C]AAAAATGATGTT	GAAATCCACTAC[T]AAAAATGATGTTC
396	1	358699	TGTTGATCGTTA[C]TTATATGCAATGT	TGTTGATCGTTA[T]TTATATGCAATGT
397	1	359491	TTAAAATGAACA[G]TTGTTGTTCTTTG	ATTAAAATGAACA[A]TTGTTGTTCTTTG
398	1	359955	GATTGAGTTTGAT[T]CAAGTTTCTATAC	ATTGAGTTTGAT[C]CAAGTTTCTATAC
399	1	359995	AATTTATTATTATAG[G]ATTGTTATATCAGCG	ATTTATTATTATAG[C]ATTGTTATATCAGCG
400	1	360031	ATTTATATTATTA[G]CAATCGCAATACCC	AATTTATATTATTA[A]CAATCGCAATACCC
401	1	360066	GGTTTTTTGAA[T]TCAAAACACGAA	GGTTTTTTGAA[G]TCAAAACACGA
402	1	360123	GGTGTACAGTTA[T]GTAATAAGATCGA	GGTGTACAGTTA[G]GTAATAAGATCG
403	1	360135	GTAATAAGATC[G]AAGAGACCCAAC	TGTAATAAGATC[A]AAGAGACCCAAC
404	1	360211	TACATATAGTACAGA[T]TTTTAATGTGAAATAT	ACATATAGTACAGA[C]TTTTAATGTGAAAT
405	1	360369	ATTGATTGCAGAA[G]ATGATATATAGTTG	GATTGATTGCAGAA[A]ATGATATATAGTTG
406	1	360547	AACAAAAGGTAAA[G]TCAAATATCATTC	AACAAAAGGTAAA[T]TCAAATATCATTCA
407	1	360591	ATAAGGATCAATATA[A]GTTTATGATAACTTT	TAAGGATCAATATA[G]GTTTATGATAACTTT
408	1	361827	AAACAAAAGAGA[C]ATAGGTTTAGAAA	AAAAACAAAAGAGA[T]ATAGGTTTAGAAAT
409	1	361927	TTGAACCAAAT[C]TTGAACAATCAC	TTGAACCAAAT[G]TTGAACAATCAC
410	1	362331	GTTTATTCTGA[G]TTTTTACCGGTG	TGTTTATTCTGA[A]TTTTTACCGGTG
411	1	362382	GATAAACTGAAATT[A]CCTTTTAAGTTAGT	ATAAACTGAAATT[G]CCTTTTAAGTTAG
412	1	362691	CCCCAATATCAT[C]GTATTAATTCATC	TCCCCAATATCAT[T]GTATTAATTCATC
413	1	365814	TTACACAGATTG[T]GTTTAGCAAAATA	CTTACACAGATTG[A]GTTTAGCAAAATA
414	1	365826	GTGTTTAGCAAAA[T]ATCGATTAACAAA	TGTTTAGCAAAA[A]ATCGATTAACAAA
415	1	366580	TCTTACTCTTCGT[T]GTATAAATAATCTT	TCTTACTCTTCGT[G]GTATAAATAATCT
416	1	366603	TCTTTAGAGTTA[T]TATCTCGCATCAG	TCTTTAGAGTTA[C]TATCTCGCATCA
417	1	366624	GCATCAGTTCTACA[T]TAAAATTAATTTAG	GCATCAGTTCTACA[C]TAAAATTAATTTAG
418	1	366964	ATATGGGTTC[G]GATTTCCCTTT	GATATGGGTTC[A]GATTTCCCTTTT
419	1	367071	GTCAATATTTATC[G]ATACACCGATAATA	TGTCAATATTTATC[A]ATACACCGATAATA
420	1	367304	CAATTTAACCCA[T]CAGCTAAGTTTAT	CAATTTAACCCA[A]CAGCTAAGTTTA
421	1	367700	CATTTAAGTGAT[G]GTGATTGGTTAG	CATTTAAGTGAT[C]GTGATTGGTTAG
422	1	367828	GATAGACTAGATAC[C]TATTTAACTGAAAA	AGATAGACTAGATAC[A]TATTTAACTGAAAAT
423	1	367945	ACAAACTCTAACAA[T]TTTTCATTTAGTAA	CAAACTCTAACAA[G]TTTTCATTTAGTAA
424	1	368431	AGCAATAAAGA[A]AGTCGATGGAAT	AGCAATAAAGA[G]AGTCGATGGAA
425	1	370405	TGCTATTTTTGTGT[A]TTTTAAGAATAGTG	GCTATTTTTGTGT[G]TTTTAAGAATAGT
426	1	370452	ATAAGGTAGTAAA[C]GACAACAATAATG	ATAAGGTAGTAAA[T]GACAACAATAATGA
427	1	370482	TTATACTTTACC[A]GATTGAGCAATCA	TATACTTTACC[G]GATTGAGCAATC
428	1	371558	AATCCTACTACA[G]CAGTATCTACATG	CAATCCTACTACA[T]CAGTATCTACATG
429	1	371821	ATGATCTGATC[G]AACACAATGAAT	AATGATCTGATC[C]AACACAATGAAT
430	1	373404	ATTTTACACCA[A]GGGAAAGTACTG	ATTTTACACCA[G]GGGAAAGTACT
431	1	374463	AAGCATTTAGA[A]GCTTTGACAGAT	AAGCATTTAGA[T]GCTTTGACAGAT
432	1	382035	TCATTTTCAAAAT[T]AGCTAAAACTTCTT	CATTTTCAAAAT[C]AGCTAAAACTTCT
433	1	382673	CAATCAACGTAA[G]TGTGATAAAGAG	CAATCAACGTAA[A]TGTGATAAAGAGA
434	1	382850	TTTTCTAACTAT[T]TCCTGTTGACTTT	TTTTCTAACTAT[C]TCCTGTTGACTT
435	1	383266	AATGAACACTTTA[G]AAATCTACCATTA	AATGAACACTTTA[A]AAATCTACCATTAG
436	1	383369	TTTGGATTTACC[T]GTTAATTCATCAA	TTGGATTTACC[C]GTTAATTCATCA
437	1	383794	GAAATAAGATCTAC[T]GTATCTAATCTTGA	AAATAAGATCTAC[C]GTATCTAATCTTGA
438	1	384190	AATACTCAATTATA[T]GAAAATGATACCAGA	ATACTCAATTATA[C]GAAAATGATACCAG
439	1	384705	GAATTATACATT[A]GTTTGTCCTGGTG	GAATTATACATT[T]GTTTGTCCTGGT
440	1	384765	AGATTTCTATATAG[C]TTCTGATTTGTATTA	CAGATTTCTATATAG[T]TTCTGATTTGTATTA
441	1	384991	CTGATTTTTTAGT[A]ATGGTGAAAGATTT	TGATTTTTTAGT[G]ATGGTGAAAGATT
442	1	386333	TATAGAGATGTG[G]TGGTTTTATTGG	TATAGAGATGTG[A]TGGTTTTATTGGG
443	1	386565	TTATACCGAGA[G]AAGTGTTCTGTA	CTTATACCGAGA[A]AAGTGTTCTGTA
444	1	386575	GAGAAGTGTTCT[G]TATTAATGCTAAA	AGAGAAGTGTTCT[A]TATTAATGCTAAAA
445	1	386627	ACAAACTGATGAT[T]TTACATTTAATCAC	ACAAACTGATGAT[C]TTACATTTAATCA
446	1	387077	TTTGACTTCCTTC[T]AATTTTATTACCA	TTGACTTCCTTC[C]AATTTTATTACC
447	1	388253	TGTTATCAGTAGA[A]TTGTTAAAATCAGT	TGTTATCAGTAGA[G]TTGTTAAAATCAG
448	1	388393	ATCAACATTTG[C]CTTTTTGCTTG	ATCAACATTTG[T]CTTTTTGCTTGA
449	1	388646	AGGTTTATAATT[C]TCATCCAGTATGG	TAGGTTTATAATT[T]TCATCCAGTATGG
450	1	389301	ATCTCTTGAGTT[T]TCATCATCTCTT	AATCTCTTGAGTT[A]TCATCATCTCTTT
451	1	389310	AGTTTTCATCATC[T]CTTTCATTTACAT	GTTTTCATCATC[C]CTTTCATTTACA
452	1	389328	TTTACATTGAT[G]CTATTGCCGTTA	CATTTACATTGAT[A]CTATTGCCGTTAT
453	1	389415	GTTGGCATTTT[C]CTTAAAGATCG	GTTGGCATTTT[T]CTTAAAGATCGA
454	1	389790	TGTAGTACCTAA[G]CTGAATAAAACAT	TTGTAGTACCTAA[A]CTGAATAAAACATT
455	1	390144	CAAATAGTTTAAT[G]GATAAAACACATGA	TCAAATAGTTTAAT[A]GATAAAACACATGAA
456	1	391000	TTATCTATTGT[G]TGTGTGAGGTGA	TTTATCTATTGT[T]TGTGTGAGGTGA
457	1	391085	GTGATGATTTA[G]TGCCAACAAATG	TGTGATGATTTA[T]TGCCAACAAATG
458	1	391442	AGCTAAAGTTTC[A]GTCTTGATTTCA	GCTAAAGTTTC[G]GTCTTGATTTC
459	1	391583	ATGGAGAAAATTT[A]GTAAGAAAGTGTT	GGAGAAAATTT[G]GTAAGAAAGTGT
460	1	391706	TAAGACTCTAA[C]AACGATTTTGCA	TATAAGACTCTAA[T]AACGATTTTGCAG
461	1	392137	CAATTCAGGAA[G]TTCATGTTTCTG	TCAATTCAGGAA[A]TTCATGTTTCTG
462	1	392311	AATCAAACTGTG[T]CATGTTCAATTT	ATCAAACTGTG[C]CATGTTCAATT
463	1	392996	TCACCTGATTCA[A]GTTGAACTAATT	TCACCTGATTCA[T]GTTGAACTAATT
464	1	393327	AAATTTCATCCA[A]TCTCATCTCACT	AATTTCATCCA[G]TCTCATCTCACT
465	1	393595	TTTGATCATCA[C]CAACGTGAATT	TTTTGATCATCA[T]CAACGTGAATTT
466	1	394606	GAGAGCAGAAAA[T]GAACTTTTGTTA	AGAGCAGAAAA[C]GAACTTTTGTT
467	1	394753	AATCGTTTTGAAA[T]GTAGTAATTGTAAG	ATCGTTTTGAAA[C]GTAGTAATTGTAA
468	1	395048	CGACGGAATAAA[T]TAACAAAACAAG	CGACGGAATAAA[A]TAACAAAACAAG
469	1	395127	TTTTTTCGCAT[T]TACAATTGCGT	TTTTTTCGCAT[A]TACAATTGCGTT
470	1	395152	AAATTGAGGAA[G]AGCAGCTTATAC	AAAATTGAGGAA[A]AGCAGCTTATAC
471	1	395173	ATACCAGACTGT[G]AAGATTCATTAAA	ATACCAGACTGT[C]AAGATTCATTAAA
472	1	395241	TCATTATTATATGA[T]CCACTAACCTTCTA	CATTATTATATGA[C]CCACTAACCTTCT
473	1	395769	ATATTAAACAACTT[A]TCATTTGATATCGAA	TATTAAACAACTT[G]TCATTTGATATCG
474	1	397882	AATGGTATTCAA[G]AAATATCTCGTGA	AATGGTATTCAA[A]AAATATCTCGTGA
475	1	398159	CAATTGTTGAGTA[A]ACCTAAAGTTTTA	CAATTGTTGAGTA[G]ACCTAAAGTTTTA
476	1	398913	GGTTATCATATTT[A]ATCAACGAATTACC	GGTTATCATATTT[G]ATCAACGAATTAC
477	1	399241	ATTTAGGTTTC[G]AAAACCAGAGT	AATTTAGGTTTC[A]AAAACCAGAGTT
478	1	400344	AGTTTATCTTTG[C]TTTTGCTACTGA	TAGTTTATCTTTG[T]TTTTGCTACTGAT
479	1	400775	CTATTCGGAGTT[G]GATTCTTATCAA	CTATTCGGAGTT[T]GATTCTTATCAAT
480	1	402173	TGTTCTCCTTT[C]CAGTAGTTCTA	TGTTCTCCTTT[T]CAGTAGTTCTAC
481	1	402194	CTACAACGTTAC[A]ATCAGTATTCTC	TACAACGTTAC[G]ATCAGTATTCTC
482	1	404977	TTCAATTTTTTCTT[A]GTTGGTAAATTATC	TCAATTTTTTCTT[G]GTTGGTAAATTAT
483	1	405028	ACTCCAGTTGAG[A]ATGTAAACTATAG	TACTCCAGTTGAG[T]ATGTAAACTATAG
484	1	405095	TTACTAATCGAC[C]ATTTGTTAATCC	ATTACTAATCGAC[T]ATTTGTTAATCCAG
485	1	405223	AGACTATTCTGAA[A]TATGATTTGTTACT	AGACTATTCTGAA[G]TATGATTTGTTAC
486	1	405238	TATGATTTGTTACT[C]AATTTAGTGAATAAT	GTATGATTTGTTACT[T]AATTTAGTGAATAAT
487	1	405473	TCTGCATTACTG[A]TTTTAGCAAATAC	TCTGCATTACTG[T]TTTTAGCAAATAC
488	1	406160	CATAAAGAACTTA[A]TAATTATGCACCTG	CATAAAGAACTTA[C]TAATTATGCACCT
489	1	406386	TTTACAAACCA[C]GTACACTATTGT	TTTTACAAACCA[T]GTACACTATTGTT
490	1	406623	TTTTGTTTCAAAC[A]TCTTATCAATTTTT	TTTGTTTCAAAC[G]TCTTATCAATTTT
491	1	406629	CAAACGTCTTA[C]CAATTTTTCTCT	TCAAACGTCTTA[T]CAATTTTTCTCTT
492	1	408340	ATGGAATTTAGT[T]GCAACTTCAATT	TGGAATTTAGT[C]GCAACTTCAAT
493	1	408619	ATATAATAAATCAG[T]ATTTGTCACTTCAAC	TATAATAAATCAG[C]ATTTGTCACTTCA
494	1	408882	AAACACCTGTTTC[T]AATTTTAAGTTTC	AACACCTGTTTC[C]AATTTTAAGTTT
495	1	408999	TTGCTACAAAT[G]CTGGTTTGATC	TTGCTACAAAT[T]CTGGTTTGATCT
496	1	410847	GAGGGTTATTCG[G]TATTCTCATTTA	GAGGGTTATTCG[A]TATTCTCATTTAG
497	1	412476	TATTTGTTTTCTACAA[T]ATTTTCTTTTTAATTA	TTTGTTTTCTACAA[G]ATTTTCTTTTTAAT
498	1	413222	TTGATTGTTATT[C]GACAAATCCATT	TTTGATTGTTATT[A]GACAAATCCATTTC
499	1	413485	TTCAAATTTTAC[T]AGCAAATTCAACC	TTCAAATTTTAC[C]AGCAAATTCAAC
500	1	414681	ATCCATTATTCTC[A]TTTAATCGTTTGT	TCCATTATTCTC[G]TTTAATCGTTTG
501	1	415086	CTTCCAATATT[T]ACACCGTGTCTT	TTCCAATATT[C]ACACCGTGTCT
502	1	415113	TCCATAGTATA[G]CAAGTCCACCA	TCCATAGTATA[A]CAAGTCCACCAA
503	1	415362	AATGCGGCATA[G]TAACACATTAAC	TAATGCGGCATA[A]TAACACATTAAC
504	1	415419	GGTGAATTGTC[G]GCAATAAATTC	GGTGAATTGTC[A]GCAATAAATTCA
505	1	415974	ATCGGGAAACAA[G]TATTGTATTATTC	TATCGGGAAACAA[A]TATTGTATTATTCT
506	1	416151	AGATCGACATCG[A]TTACACCTATAA	GATCGACATCG[G]TTACACCTATA
507	1	416436	ATATAAAAGACT[C]CACTCATCAGATT	CATATAAAAGACT[T]CACTCATCAGATTA
508	1	416548	AAAAACCATTAC[G]CAAGATTCATTA	AAAAACCATTAC[C]CAAGATTCATTAA
509	1	416572	TAATCAAACAATC[T]CATCTAATCCATC	AATCAAACAATC[C]CATCTAATCCAT
510	1	416590	AATCCATCAAAA[C]CTATTGAATCATG	TAATCCATCAAAA[T]CTATTGAATCATGA
511	1	416974	CACTTTCCATAA[C]AAATTTAAAAGGA	CCACTTTCCATAA[T]AAATTTAAAAGGA
512	1	417947	AGCCTAAAATTAATA[T]CAATAATATATGCAA	AGCCTAAAATTAATA[A]CAATAATATATGCAA
513	1	418086	CAACTCTTTCATA[G]TACAACATATAAAC	TCAACTCTTTCATA[A]TACAACATATAAAC
514	1	418125	AGCTAATACAGA[T]GCCTTACTAACT	AGCTAATACAGA[A]GCCTTACTAACT
515	1	418158	GTAGCATCACT[G]ATTCTCCAATAA	AGTAGCATCACT[A]ATTCTCCAATAAG
516	1	418238	GTTTTTTATTGG[T]GGCAGTATCTTT	GTTTTTTATTGG[A]GGCAGTATCTTT
517	1	418296	GCAAAAGCATT[T]TCGAAATTGTTT	GCAAAAGCATT[C]TCGAAATTGTT
518	1	418872	TCAGTTTCTCT[C]GACATAACAGA	TTCAGTTTCTCT[A]GACATAACAGAC
519	1	418878	TTTCTCTAGACAT[A]ACAGACGAAATAT	TCTCTAGACAT[G]ACAGACGAAATA
520	1	418884	AGACATAACAGA[C]GAAATATCATCAT	TAGACATAACAGA[T]GAAATATCATCATC
521	1	418941	ATCTAAATCATC[T]GTACCGTTTTCT	TCTAAATCATC[G]GTACCGTTTTC
522	1	419028	TCTCATCAATATC[T]TCTCTTTGTACAT	CTCATCAATATC[C]TCTCTTTGTACAT
523	1	419397	ATGCACAAATT[C]GGGTTGTTATT	ATGCACAAATT[T]GGGTTGTTATTT
524	1	420540	ATAATTGACTATGA[A]AGATTCTTTCAATAA	ATAATTGACTATGA[G]AGATTCTTTCAATA
525	1	420561	TCAATAACCCAC[A]GGAGATAATTATT	TCAATAACCCAC[T]GGAGATAATTATT
526	1	421002	AATCTCCGAATA[T]CTAACACAGAAA	ATCTCCGAATA[C]CTAACACAGAA
527	1	421671	TGAATAGTGAC[G]GCAATTGTATTC	TTGAATAGTGAC[A]GCAATTGTATTC
528	1	421806	GAAAAACAAGAT[T]ACCGGTATCAAA	AAAAACAAGAT[C]ACCGGTATCAA
529	1	421897	TCCAAATGATACT[G]TAATGATATACCA	TTCCAAATGATACT[A]TAATGATATACCATT
530	1	421959	TGCTACTAAATG[T]GTGTTTCTAGAAT	TGCTACTAAATG[A]GTGTTTCTAGAAT
531	1	422091	GCACCAATAGC[G]ATCATATTTTGT	AGCACCAATAGC[A]ATCATATTTTGT
532	1	423045	GTATTCAATGATTT[A]TCAAATTTTTTCAAT	TATTCAATGATTT[G]TCAAATTTTTTCAA
533	1	425225	TGGTTTGGGTT[C]GAAATATGATT	TTGGTTTGGGTT[T]GAAATATGATTT
534	1	427153	GTTTGGAAATG[A]CCATCGTTATAG	GTTTGGAAATG[T]CCATCGTTATAG
535	1	427196	CATTATTTCGTGT[A]ATTCTTACTTTCAA	ATTATTTCGTGT[C]ATTCTTACTTTCA
536	1	427370	TCAACCACAAAT[C]AATTTTTAGTGT	TCAACCACAAAT[G]AATTTTTAGTGT
537	1	427384	GAATTTTTAGTGTT[A]TTAGGCGATTATAT	AATTTTTAGTGTT[C]TTAGGCGATTATAT
538	1	427616	TATGACTTAGTT[G]AATGGTCATGAA	ATATGACTTAGTT[T]AATGGTCATGAAC
539	1	427661	ATCGAACCATAC[A]TTCAGAAATTTAC	ATCGAACCATAC[T]TTCAGAAATTTAC
540	1	427755	CAAATCAATTAAC[A]TTTCAAATTTCCTT	CAAATCAATTAAC[C]TTTCAAATTTCCT
541	1	428107	TCCATTATTTAC[C]AATGCTGTTTTT	TTCCATTATTTAC[T]AATGCTGTTTTTTC
542	1	428693	GATCTTTTTC[G]CCATCAAAGGT	TGATCTTTTTC[A]CCATCAAAGGT
543	1	429125	CATAATAATATGAC[T]TGAGTCGATATTCA	ATAATAATATGAC[C]TGAGTCGATATTCA
544	1	429340	AATTTCTTTTTTAAA[G]GTTAGTATTTTTTTA	TAATTTCTTTTTTAAA[A]GTTAGTATTTTTTTAA
545	1	430088	TCTATTATATTCTTC[A]GAATTTGAAAAAGTA	TATTATATTCTTC[C]GAATTTGAAAAAGT
546	1	430103	GAATTTGAAAAAGT[A]AAAAGATATCCATA	AATTTGAAAAAGT[G]AAAAGATATCCATA
547	1	430142	CGTACATAAACAT[T]TACAAGTTCATAAA	CGTACATAAACAT[C]TACAAGTTCATAA
548	1	430190	CAGGCTTTCAT[T]GATTCTACAACT	CAGGCTTTCAT[C]GATTCTACAAC
549	1	430956	CTCGGTTGATT[T]CCCAAAATACT	TCGGTTGATT[C]CCCAAAATACT
550	1	431245	CTACCACCTTAG[A]CTTTTTAACTTC	TACCACCTTAG[G]CTTTTTAACTTC
551	1	431804	CTTTTGCTTGTAT[A]ACTTCAGATATTC	CTTTTGCTTGTAT[T]ACTTCAGATATTC
552	1	432019	TCAGACATGA[G]GGTAGTTGGT	ATCAGACATGA[A]GGTAGTTGGTT
553	1	432032	GGTAGTTGGTTG[T]TTAATTCAAATTC	GGTAGTTGGTTG[A]TTAATTCAAATTC
554	1	432494	GATCTGAATTACA[T]TGATAATCACAAAT	GATCTGAATTACA[C]TGATAATCACAAA
555	1	432729	AGTTTCTGTACAT[C]GAAATATACAATG	AGTTTCTGTACAT[T]GAAATATACAATGA
556	1	433149	CAAAATTATATGG[T]CAACAAGAAAGAA	CAAAATTATATGG[A]CAACAAGAAAGAA
557	1	433635	TGAAAATAAATATTT[A]AAACAAATGATGAATA	GAAAATAAATATTT[G]AAACAAATGATGAAT
558	1	433673	ATCACATAAAAG[G]ATTGAACAATCAC	AATCACATAAAAG[A]ATTGAACAATCAC
559	1	433745	AGAATTGAAAC[G]TTCAAGTTTGC	AAGAATTGAAAC[A]TTCAAGTTTGCT
560	1	433875	TAAATATAGGACAG[T]ATTGTTGAAATGTA	AAATATAGGACAG[A]ATTGTTGAAATGT
561	1	433890	AATTGTTGAAATGTA[T]ATAATGGTAGAAATA	ATTGTTGAAATGTA[A]ATAATGGTAGAAAT
562	1	434229	AGCATAATGAATC[T]TATTTTTTGTGAG	GCATAATGAATC[G]TATTTTTTGTGAG
563	1	437741	CAGTATTCGTATAC[G]AATATCATTAGTTA	CAGTATTCGTATAC[A]AATATCATTAGTTAA
564	1	437850	TTCAAACCACAA[A]GAATAATTTTTCC	TTCAAACCACAA[C]GAATAATTTTTC
565	1	437931	GTCTATTGTTAT[C]TTGCGGAAAATAA	GTCTATTGTTAT[T]TTGCGGAAAATAA
566	1	438113	ATACAATATAAATAA[A]TTGTATTTTGTTTGGT	ATACAATATAAATAA[G]TTGTATTTTGTTTGG
567	1	438243	AATGTTTAGTG[A]TGAAATGGTGGA	AATGTTTAGTG[G]TGAAATGGTGG
568	1	438547	AGTAATTGGAA[G]GGAGAATCCAA	AGTAATTGGAA[T]GGAGAATCCAAC
569	1	439307	TCTATTCAGATA[A]CCGGAAAATAGAA	TCTATTCAGATA[G]CCGGAAAATAGA
570	1	448485	TTTCTCTCGTCT[G]ATTAAGTTTATCT	TTTCTCTCGTCT[C]ATTAAGTTTATCT
571	1	448652	ATTTATTTTGATCT[C]TAAAGACACATTATT	GATTTATTTTGATCT[T]TAAAGACACATTATT
572	1	448754	TATGTATTATTTAAAA[A]TTTCTTCTATATTTGC	ATGTATTATTTAAAA[G]TTTCTTCTATATTTGC
573	1	449367	ATCCAATTTAATA[C]TAGGAAATTCCAAT	CATCCAATTTAATA[T]TAGGAAATTCCAAT
574	1	449648	GTCTGTGTCGT[C]GATAACAATTT	GTCTGTGTCGT[T]GATAACAATTTC
575	1	451590	GTGGCCAAGTA[T]TCCTCTATGTT	TGGCCAAGTA[C]TCCTCTATGTT
576	1	451716	TTTGGTTAGTTG[A]CTAATACCTCAC	TTGGTTAGTTG[G]CTAATACCTCA
577	1	451754	AAACTCAATTT[C]TGTCTGGTTTTT	GAAACTCAATTT[T]TGTCTGGTTTTT
578	1	451927	AATTAAACCAAGG[A]AAATGATATTCAAA	ATTAAACCAAGG[G]AAATGATATTCAA
579	1	451982	TCCCGTTTATT[A]TGTGTTTTCTTC	TCCCGTTTATT[G]TGTGTTTTCTT
580	1	453069	GTAGAGAATT[G]CCCCATGAAGT	GGTAGAGAATT[A]CCCCATGAAGT
581	1	453166	AAAACTGAACTT[A]CCATTGATGATG	AAACTGAACTT[G]CCATTGATGAT
582	1	453309	CTTGAAAGTTAA[T]TTAGCGAATCGT	TTGAAAGTTAA[C]TTAGCGAATCGT
583	1	453376	GTCAAAGCTTAT[G]ATAATGCTGAAG	GTCAAAGCTTAT[A]ATAATGCTGAAGA
584	1	454297	GTTGTAGTAAGTA[T]AGATCACAAACTAA	TTGTAGTAAGTA[C]AGATCACAAACTA
585	1	457226	CATTAATGAAAGATG[A]AGAAATTAATAATGT	ATTAATGAAAGATG[G]AGAAATTAATAATGT
586	1	457233	GATGGAGAAAT[C]AATAATGTGGTG	AGATGGAGAAAT[T]AATAATGTGGTGA
587	1	457428	ATGAATTAGATAA[C]ATGTCGGAATATTA	AGATGAATTAGATAA[T]ATGTCGGAATATTAT
588	1	459788	GTTTTTCATTAAATG[A]AATTATGTACTCTAT	TTTTTCATTAAATG[G]AATTATGTACTCTAT
589	1	460857	GCATTCACAATC[A]CAATTTTCAATT	GCATTCACAATC[T]CAATTTTCAATTT
590	1	460876	CAATTTGTTGT[C]CCCAAAAGATTA	TCAATTTGTTGT[T]CCCAAAAGATTA
591	1	460908	AACAATATACAATT[A]AAACTTGATTGTTTG	ACAATATACAATT[G]AAACTTGATTGTTT
592	1	460982	GCAAAGTCATTC[G]TTACAATTTCTA	TGCAAAGTCATTC[A]TTACAATTTCTAT
593	1	461356	CTGGAACTTATA[C]TGGGAAAGAATT	CTGGAACTTATA[T]TGGGAAAGAATTA
594	1	461386	ATATTCCTTCAA[A]TATGCCAACAAC	TATTCCTTCAA[G]TATGCCAACAAC
595	1	462224	AGAGGACATAAA[C]AAGAAAACTGAT	AAGAGGACATAAA[T]AAGAAAACTGATAA
596	1	462575	TGTAATTGAACC[T]CGTTACTACATC	GTAATTGAACC[G]CGTTACTACAT
597	1	462655	AATTCCAAAAACAT[T]AACCTGTAATAATA	TTCCAAAAACAT[C]AACCTGTAATAAT
598	1	462663	ACATCAACCTGT[G]ATAATAAAAACC	AACATCAACCTGT[A]ATAATAAAAACCA
599	1	462686	ACCAATTGTATTC[T]ACCACTAATAAAC	CCAATTGTATTC[G]ACCACTAATAAA
600	1	463473	TTAAACTTGTT[T]TTGGTTGTGGTT	TTAAACTTGTT[C]TTGGTTGTGGT
601	1	464751	TGTGTTCTTTGAG[T]TATAGAATACTTC	TGTGTTCTTTGAG[A]TATAGAATACTTC
602	1	465163	AGACAACAACA[A]ACAACTTTCAAT	AGACAACAACA[G]ACAACTTTCAA
603	1	465209	TACTATATCATTCTT[T]CTTCAGTAGTATATT	ACTATATCATTCTT[C]CTTCAGTAGTATAT
604	1	466089	GAGAAAATTTAAA[C]AATGAATTGTGTTT	GGAGAAAATTTAAA[T]AATGAATTGTGTTT
605	1	466285	ATTGAGTAAATAT[G]TCAATATTATCCCG	GATTGAGTAAATAT[A]TCAATATTATCCCG
606	1	466535	AGAATCAACTACTA[G]TACTAAAGGTAATA	AGAATCAACTACTA[A]TACTAAAGGTAATAA
607	1	466896	CATCAATGTC[C]AATTTGGCTCA	CCATCAATGTC[T]AATTTGGCTCA
608	1	466953	AGTCATATTGATAA[C]AATTCAATAACATC	AGTCATATTGATAA[T]AATTCAATAACATCG
609	1	466989	CATCAATAAAGAA[A]TCTACTTCAATGTT	CATCAATAAAGAA[G]TCTACTTCAATGT
610	1	467740	ATATACAAGTTGAAA[G]GTTTTATTAAAATTT	TATACAAGTTGAAA[C]GTTTTATTAAAATTT
611	1	468198	AAAATATTAATATATG[A]AATTTGAGAATTTCAC	AAATATTAATATATG[G]AATTTGAGAATTTCAC
612	1	468524	GATCGTAGTTAAA[A]AATCAACAACTAA	AGATCGTAGTTAAA[T]AATCAACAACTAAT
613	1	473991	AGCAGTTCATAA[G]TTAGAATAGAACA	AAGCAGTTCATAA[A]TTAGAATAGAACAA
614	1	475207	CATAAAAATTT[C]GGTCGTGATGG	CATAAAAATTT[T]GGTCGTGATGGT
615	1	476241	TCCAGTGATTT[C]ACTACTTTGAAT	GTCCAGTGATTT[T]ACTACTTTGAATT
616	1	478158	AACTACTTTACCT[T]TGAATAAATCTTGT	AACTACTTTACCT[C]TGAATAAATCTTG
617	1	478227	GGCATGACTTTT[G]AAAAGATATCTT	TGGCATGACTTTT[A]AAAAGATATCTTT
618	1	478558	TCCACTTTTATATCA[T]CTTAATATCCTATAA	TCCACTTTTATATCA[A]CTTAATATCCTATAA
619	1	478811	GTTGGTTTAATTT[T]ATCTGATTCTTCT	TTGGTTTAATTT[C]ATCTGATTCTTCT
620	1	479301	ACCAATATCACA[G]CCTTTAATAACA	AACCAATATCACA[A]CCTTTAATAACAA
621	1	482324	CACAATAGAACTA[C]TCTTATTTCTTCTA	CCACAATAGAACTA[T]TCTTATTTCTTCTA
622	1	484181	ATAGTAAAAT[C]GACTTGGGGGC	AATAGTAAAAT[A]GACTTGGGGGCT
623	1	484282	TAGATTTGTT[G]TTGTCACCACC	TTAGATTTGTT[A]TTGTCACCACCA
624	1	484547	TATCAGGAGCA[G]TGTATATGGCT	TATCAGGAGCA[A]TGTATATGGCTG
625	1	484673	TATTATTTTATTTGG[T]ACATAATTTTCAAGT	ATTATTTTATTTGG[C]ACATAATTTTCAAG
626	1	486935	TCCAATATGGTAG[A]ATGTTTATATACAC	TCCAATATGGTAG[G]ATGTTTATATACA
627	1	488402	TATATATAATGTAT[G]TGGTAAGACAAACTG	ATATATATAATGTAT[T]TGGTAAGACAAACTG
628	1	488480	AGCCCTAACACA[C]ATTTAAAATTTG	AGCCCTAACACA[T]ATTTAAAATTTGG
629	1	488494	ATTTAAAATTTGG[C]ATTTACCAAATCA	ATTTAAAATTTGG[G]ATTTACCAAATCA
630	1	490508	TCTTTACTTTT[G]CCTTTTCCTTTT	TTCTTTACTTTT[A]CCTTTTCCTTTTC
631	1	490522	CTTTTCCTTTTC[T]TTTAGGGGTATT	TTTTCCTTTTC[C]TTTAGGGGTATT
632	1	491032	GAAGATTTATCGT[C]AATAACACTGTTA	GAAGATTTATCGT[T]AATAACACTGTTAC
633	1	491564	ATAACCTTGTTGATT[A]ATATATTTTTTACAAT	TAACCTTGTTGATT[G]ATATATTTTTTACA
634	1	491675	TAATAAATTTTTATA[G]TTTGACATTGAATCA	TAATAAATTTTTATA[T]TTTGACATTGAATCAA
635	1	491711	TGTTGATATCGATT[A]AAAATTTCTGTATC	GTTGATATCGATT[G]AAAATTTCTGTAT
636	1	491990	GTTTTTTGATAAGC[T]ATACCTTTAATAAAA	GTTTTTTGATAAGC[A]ATACCTTTAATAAA
637	1	495224	ATGGGGAAAATT[C]TTGATAAATTCAG	ATGGGGAAAATT[T]TTGATAAATTCAG
638	1	495250	AGTACCCATATTTG[T]ATTAATTCAGTATC	GTACCCATATTTG[G]ATTAATTCAGTAT
639	1	501337	ATAACCATGATG[A]AAAATCAACCATC	TAACCATGATG[G]AAAATCAACCAT
640	1	501645	AAATCCGACAAAT[T]ATACTTAAAAGTG	AATCCGACAAAT[C]ATACTTAAAAGTG
641	1	502091	ATGCTTTCCCTT[T]TACTATGATTTTG	TATGCTTTCCCTT[A]TACTATGATTTTG
642	1	503374	CGTTGATGATG[A]GTTGTTTTTACC	CGTTGATGATG[G]GTTGTTTTTAC
643	1	503799	ATTTCTTTATAAA[A]TTAGCAACACACAC	ATTTCTTTATAAA[T]TTAGCAACACACAC
644	1	503983	GTGTTTTCTAC[C]ATCGGAAATTAA	GAGTGTTTTCTAC[T]ATCGGAAATTAAT
645	1	504400	TACCTAAAAACAC[A]GAAATATCATATCC	ACCTAAAAACAC[G]GAAATATCATATC
646	1	505128	TTAACATCATGAA[A]TTTGATTTCATCC	TAACATCATGAA[G]TTTGATTTCATCC
647	1	505138	AAATTTGATTTC[A]TCCAGTGATGATT	AATTTGATTTC[C]TCCAGTGATGAT
648	1	506820	CAAACACCTAA[A]CATCCCATATCA	CAAACACCTAA[G]CATCCCATATC
649	1	507474	TGAATAAATTTG[A]GCAACGAAAACT	GAATAAATTTG[G]GCAACGAAAAC
650	1	510345	AGATTCTATTAAA[G]TTGGTAACGAAAT	AGATTCTATTAAA[A]TTGGTAACGAAATG
651	1	510354	AATTGGTAAC[G]AAATGCAACCA	AAATTGGTAAC[A]AAATGCAACCAG
652	1	512018	TTAAATTAATGGG[A]AACTGAGTTTTTAT	CTTAAATTAATGGG[T]AACTGAGTTTTTAT
653	1	512321	GGTAATCAAATG[C]CTTAAAACTGAA	GGTAATCAAATG[T]CTTAAAACTGAAG
654	1	512848	TTCTTTTTCTTT[C]TAAAAGAGTTGGA	TTCTTTTTCTTT[T]TAAAAGAGTTGGA
655	1	513535	CAGCTGAATTTCC[T]AATATGAACTTAA	AGCTGAATTTCC[C]AATATGAACTTA
656	1	513602	CCTTTCCTTTG[G]ATTGCAATTTC	CCTTTCCTTTG[A]ATTGCAATTTCT
657	1	513817	TTATTTGTTTTT[A]ATTCGGATGCTTG	TTATTTGTTTTT[C]ATTCGGATGCTT
658	1	514182	CTTTACAAGTT[C]TCCTTGACATGT	CTTTACAAGTT[T]TCCTTGACATGT
659	1	514361	TATCAATTTATTT[T]GGGGATCTTTACA	ATCAATTTATTT[C]GGGGATCTTTAC
660	1	514662	TGTAAATTTCTT[G]ACAATGTCCATT	CTGTAAATTTCTT[A]ACAATGTCCATTG
661	1	514884	CATAAATTAATAT[G]TATCTGTGCGCTG	CATAAATTAATAT[A]TATCTGTGCGCTGT
662	1	515518	ACCTTGTTTTA[G]CATTAACTCCTC	ACCTTGTTTTA[C]CATTAACTCCTC
663	1	516356	AAAACAATTCC[C]GGAATTCTTTC	AAAACAATTCC[G]GGAATTCTTTC
664	1	518011	CTCACTTTAACA[C]ATATACACCTTCT	TCTCACTTTAACA[T]ATATACACCTTCTA
665	1	518131	CATCATCTACTGA[C]ATAAACTTCATATT	ACATCATCTACTGA[T]ATAAACTTCATATTA
666	1	518151	ACTTCATATTACAAA[C]TATACTTCTATCTAT	ACTTCATATTACAAA[T]TATACTTCTATCTATC
667	1	518159	TTACAAACTATACTT[C]TATCTATCATTATTC	TTACAAACTATACTT[T]TATCTATCATTATTCA
668	1	518518	AATCCCACTATAAA[C]CAATATAATAAATTT	GAATCCCACTATAAA[T]CAATATAATAAATTTT
669	1	519228	GTTTTAATCTCATA[C]TTTGGTAATTTTAAG	GTTTTAATCTCATA[G]TTTGGTAATTTTAAG
670	1	519259	GTAGTTAGTTAATT[A]AAGGAAGTAATAGTG	GTAGTTAGTTAATT[G]AAGGAAGTAATAGT
671	1	519394	CAAAAAGTAGGAA[G]AATAAAGTAAAGAA	ACAAAAAGTAGGAA[T]AATAAAGTAAAGAA
672	1	519624	CATCCCAATTG[C]TCTAGATTCTAG	ACATCCCAATTG[T]TCTAGATTCTAG
673	1	519639	TAGATTCTAGAA[C]ATTCCACTATCTG	CTAGATTCTAGAA[T]ATTCCACTATCTGA
674	1	519807	TTAGAAAATCCCT[A]GATATTGAAAGTTT	TAGAAAATCCCT[C]GATATTGAAAGT
675	1	519857	AATATTAAACAAC[A]CCTAAATCCATACA	ATATTAAACAAC[G]CCTAAATCCATAC
676	1	520347	TAGCAATAAATTT[C]TCCATATTTACTCC	TAGCAATAAATTT[T]TCCATATTTACTCC
677	1	520696	AGTGGATTTAGAG[A]TTTTATGATTTCA	GTGGATTTAGAG[G]TTTTATGATTTCA
678	1	521013	TTCAATAGACTACC[A]TATAGTATTGTTAAT	TCAATAGACTACC[G]TATAGTATTGTTAA
679	1	521058	GAGAGATTAATGA[A]ATAATGTTACTGGA	GAGAGATTAATGA[G]ATAATGTTACTGG
680	1	521066	TGAGATAATGT[C]ACTGGATTGAGT	ATGAGATAATGT[T]ACTGGATTGAGTT
681	1	521075	TGTTACTGGATT[A]AGTTCATTATGGT	TGTTACTGGATT[G]AGTTCATTATGG
682	1	521413	CTAGATACAA[C]AGAGCTGTCCC	TCTAGATACAA[T]AGAGCTGTCCCA
683	1	521945	GTTAAATTCTTG[G]CAAGAAAAGGTA	GTTAAATTCTTG[T]CAAGAAAAGGTAA
684	1	521989	CAATTCCCAAA[C]TACCAATACTCT	ACAATTCCCAAA[T]TACCAATACTCT
685	1	522064	TTTAAATTATTAGTA[A]AAAAGTGTGTTATTC	TTTAAATTATTAGTA[G]AAAAGTGTGTTATTC
686	1	534696	AAACCTTTCGA[C]ATAGTCAAAGC	AAACCTTTCGA[T]ATAGTCAAAGCC
687	1	535528	ATTTTCTTGGAT[G]ATAGATTGTTAGC	AATTTTCTTGGAT[A]ATAGATTGTTAGCT
688	1	535877	AAAATCAGAATT[T]CATTGTTGTTCAA	AAAATCAGAATT[C]CATTGTTGTTCA
689	1	540590	TTTTAGTCAAATT[A]TTACCGTTAATCAC	TTTAGTCAAATT[G]TTACCGTTAATCA
690	1	540620	ATATTTCAGTTGC[A]GTAATAAATTTTGG	ATATTTCAGTTGC[G]GTAATAAATTTTG
691	1	541121	CCCTTTAGCAA[A]TACATAGGTGAG	CCCTTTAGCAA[G]TACATAGGTGA
692	1	541544	AGCCGCTATGA[C]CATAATATTGAT	AAGCCGCTATGA[T]CATAATATTGATC
693	1	541557	GATCATAATATTGAT[C]TTAAACACTTTTAAT	GATCATAATATTGAT[T]TTAAACACTTTTAATG
694	1	541573	TTAAACACTTTTAAT[A]GAAATAAATTCTTTG	TAAACACTTTTAAT[G]GAAATAAATTCTTT
695	1	541634	AAAGAAGCATTAT[G]TTTAACATACCTT	AAAGAAGCATTAT[T]TTTAACATACCTTT
696	1	541645	TGTTTAACATAC[C]TTTTACGTACAC	TGTTTAACATAC[T]TTTTACGTACACA
697	1	542051	AAAACCACAGG[G]AATTTCTTTTC	TAAAACCACAGG[T]AATTTCTTTTCTT
698	1	542072	TTTCTTCGATGAC[C]TGAATTAATAATT	TTTCTTCGATGAC[T]TGAATTAATAATTC
699	1	543278	GTAGTTAAAAATA[G]ATGCAAGTATTACC	TGTAGTTAAAAATA[A]ATGCAAGTATTACC
700	1	543734	ATTCAGATTGTG[T]TGAATCATCAAAA	TTCAGATTGTG[C]TGAATCATCAAA
701	1	543833	AGTTGTAAAGAAT[A]ACAATGAAGAAAG	AGTTGTAAAGAAT[T]ACAATGAAGAAAG
702	1	543904	CATTTTCACTCA[T]AAATTCTCCAATC	CATTTTCACTCA[C]AAATTCTCCAAT
703	1	544226	ACGAATATGCA[G]TGTATGACTTTG	GACGAATATGCA[A]TGTATGACTTTG
704	1	544444	ATCAATGGTAT[T]GAGAATCAACGA	ATCAATGGTAT[C]GAGAATCAACG
705	1	544597	GCACCTGTTGT[G]ACCAAAATATT	GCACCTGTTGT[A]ACCAAAATATTG
706	1	544618	TATTGAATCAAAA[G]GATAGTCTAAAAGA	ATATTGAATCAAAA[A]GATAGTCTAAAAGAA
707	1	544838	GATAAAGAAACTG[C]AACAATATATTGAT	TGATAAAGAAACTG[A]AACAATATATTGATA
708	1	545701	TACAGTTGATTC[C]GTTGAAATATTC	TTACAGTTGATTC[T]GTTGAAATATTCA
709	1	545866	AAATATCACCTC[A]GGATATGTCGAT	ATATCACCTC[G]GGATATGTCGA
710	1	545884	TATGTCGATAAAAA[T]ACCAAAATCATTTA	TGTCGATAAAAA[C]ACCAAAATCATT
711	1	546818	GAGTTTAAACAG[G]TAAAGCCAAAAT	GAGTTTAAACAG[A]TAAAGCCAAAATT
712	1	546841	TTCAAGCTCC[C]GAGTTGAAAA	TTTCAAGCTCC[A]GAGTTGAAAAA
713	1	553106	TGCCAAAGCCTT[A]TAGAAACATATAG	GCCAAAGCCTT[G]TAGAAACATATA
714	1	553800	CTATTATTTAAAC[G]TATAACACAACGAT	TCTATTATTTAAAC[A]TATAACACAACGATC
715	1	555268	CAATGTCACTAA[A]ACTCTCTTTTGG	AATGTCACTAA[C]ACTCTCTTTTGG
716	1	556981	TTAATCTATTTG[T]TTCGAGGACATTT	TTAATCTATTTG[C]TTCGAGGACATT
717	1	557845	TCATTTTCAG[G]TGGTGGTAAGA	TTCATTTTCAG[A]TGGTGGTAAGAA
718	1	557924	AATATGTATTGTT[T]TCATTACGTTTGAC	AATATGTATTGTT[G]TCATTACGTTTGA
719	1	558002	TTGAGATAACC[G]ATGGAGATTTG	TTTGAGATAACC[A]ATGGAGATTTGA
720	1	558125	AAAATAACACAAC[A]AAGAATATGTTTCT	AAAAATAACACAAC[T]AAGAATATGTTTCT
721	1	558155	TGTCTGAAATC[A]GCCATAACTAGT	TGTCTGAAATC[T]GCCATAACTAGT
722	1	560523	GACTTTACAAAT[T]CATCAAAAAGACC	GACTTTACAAAT[C]CATCAAAAAGAC
723	1	561616	AATTTCCATGGT[A]CGGTATTATCAT	AATTTCCATGGT[T]CGGTATTATCAT
724	1	564392	AAAGAATATTAAT[G]AACAATGATGAGGA	AAAAGAATATTAAT[A]AACAATGATGAGGA
725	1	565791	TGGATGATAACA[A]TGGAGTTATTGA	GGATGATAACA[G]TGGAGTTATTGA
726	1	568414	ACATGATTATATTA[A]ACATGAAAATGATCA	ACATGATTATATTA[G]ACATGAAAATGATC
727	1	568479	ACTTTGAAAACA[C]TACATGACAAATT	AACTTTGAAAACA[T]TACATGACAAATT
728	1	570869	CCTACTGAAAATT[G]AGTAAAATAAGTAA	ACCTACTGAAAATT[A]AGTAAAATAAGTAAC
729	1	570891	AGTAACAATTGA[G]CTAGTTGGATTT	AAGTAACAATTGA[A]CTAGTTGGATTTA
730	1	571269	CAAGGACTATAATG[T]ATAAACTCTACAAA	AAGGACTATAATG[C]ATAAACTCTACAA
731	1	571297	TTTTTTCAAAGG[G]GATAACTACTCT	TTTTTTCAAAGG[A]GATAACTACTCTG
732	1	571495	ACAATATTAAGACC[G]ATCAATAAAATACT	AACAATATTAAGACC[A]ATCAATAAAATACTA
733	1	571703	TTCCGTAGAATAAT[A]GTTTATTTTAATGAG	TCCGTAGAATAAT[G]GTTTATTTTAATGA
734	1	571873	GTTTTCAAAGTTT[T]TAATCTCCTTTATT	AGTTTTCAAAGTTT[A]TAATCTCCTTTATT
735	1	571896	TTTATTGTTTCTTC[T]CACTAAAGATATTAT	TTATTGTTTCTTC[G]CACTAAAGATATT
736	1	571922	TTATTACAACATCA[G]TAGTTTAATTGTTT	TTATTACAACATCA[A]TAGTTTAATTGTTTG
737	1	572931	GTTGCATAACCTT[A]ATTAATAAGTTACC	GTTGCATAACCTT[G]ATTAATAAGTTAC
738	1	576098	AATGATCCATGAAT[C]TCATATAAACTATC	AATGATCCATGAAT[T]TCATATAAACTATC
739	1	579465	TTAGAGGACCT[C]AGTAGAGACAT	ATTAGAGGACCT[T]AGTAGAGACATTT
740	1	581246	TTATCTAGTACCA[T]CCTTATTAGCAAG	TATCTAGTACCA[C]CCTTATTAGCAA
741	1	582793	AGTATACTAACAG[G]GAATCAAAAGTAT	TAGTATACTAACAG[A]GAATCAAAAGTATAA
742	1	582836	CACGACTTTTT[T]AAAACAGTGAGA	CACGACTTTTT[C]AAAACAGTGAG
743	1	582852	AACAGTGAGAAAG[T]TGTAAAATTTTTT	ACAGTGAGAAAG[C]TGTAAAATTTTT
744	1	584232	TCCCTAAAAAG[A]AAAGAAAGGAGT	TCCCTAAAAAG[G]AAAGAAAGGAG
745	1	584694	AGGATATTAACAAT[G]TCAAGTCATATATC	AGGATATTAACAAT[A]TCAAGTCATATATCG
746	1	584749	CCTTCATAAATA[G]AGGAACTAGATCC	CCTTCATAAATA[A]AGGAACTAGATCC
747	1	585098	GCAAATAATGAAT[T]TAAGGAAATGTTC	GCAAATAATGAAT[C]TAAGGAAATGTTC
748	1	586638	TATTTGAAGAA[C]ACCCCAAAAATC	ATATTTGAAGAA[T]ACCCCAAAAATCA
749	1	586983	ACAGTATGATGT[T]ATCCTTACATCCT	CAGTATGATGT[C]ATCCTTACATCC
750	1	587253	TAAGATACATGAA[G]TTAGATCCATTTC	TAAGATACATGAA[A]TTAGATCCATTTCA
751	1	588939	GAAATAACTTTAAC[A]ACCTTCAATTAATT	AAATAACTTTAAC[G]ACCTTCAATTAATT
752	1	589072	CTTACACATTCAA[A]ATTGATAATGGTAG	CTTACACATTCAA[C]ATTGATAATGGTA
753	1	589272	AGTACGAAAACA[A]CATTTCTCAAATA	GTACGAAAACA[G]CATTTCTCAAAT
754	1	590305	ATTTGGATTATC[G]GAAAAAGACAAA	ATTTGGATTATC[C]GAAAAAGACAAA
755	1	591598	GATTCATTCTT[C]GATTTAGGAGGT	TGATTCATTCTT[T]GATTTAGGAGGT
756	1	592774	CTTTTTGGGATG[T]TTGAAAGCATAT	TTTTTGGGATG[C]TTGAAAGCATA
757	1	592848	GAGAAATTTGTTA[T]TGAAGAAAGTAAAG	GAGAAATTTGTTA[C]TGAAGAAAGTAAA
758	1	592867	AGTAAAGAATC[T]GCCTTATTCCCA	AGTAAAGAATC[A]GCCTTATTCCCA
759	1	593086	ACTGGTACAGG[T]GAGAAGAAATT	CTGGTACAGG[C]GAGAAGAAAT
760	1	593262	TGCCTAGACTAG[C]AGTAGACTATAA	TGCCTAGACTAG[A]AGTAGACTATAAG
761	1	593699	TGACAACACAAT[T]TTCATTAACAAC	TGACAACACAAT[C]TTCATTAACAAC
762	1	594116	AATGTTGATTCATC[A]AAAAATATACTACT	ATGTTGATTCATC[G]AAAAATATACTACT
763	1	594644	AAAATAGATTGGT[A]GACCAATTTTACA	AAATAGATTGGT[C]GACCAATTTTAC
764	1	595006	TGATCATAATGAAA[A]TACCCATGATATTA	GATCATAATGAAA[C]TACCCATGATATTA
765	1	595272	ATCAATGATAATATA[G]CTAGATTAAATCAAG	ATCAATGATAATATA[A]CTAGATTAAATCAAGT
766	1	595563	GTATAATTCACG[T]TTCTTTGTGTCA	TATAATTCACG[C]TTCTTTGTGTCA
767	1	595569	TTCACGTTTCTT[T]GTGTCAATTATT	TCACGTTTCTT[C]GTGTCAATTAT
768	1	595792	ACCAATAGGTGTAT[T]GTACAAAATTAATA	ACCAATAGGTGTAT[A]GTACAAAATTAATA
769	1	595857	ACTTTTTGTGTT[T]TCCCAAATATACA	ACTTTTTGTGTT[A]TCCCAAATATACA
770	1	595911	AAGAGCAAACA[T]GCAATGAAAGT	AGAGCAAACA[C]GCAATGAAAG
771	1	596445	ATATATAATGTTCAA[G]ACTAATTGATTAGAG	ATATATAATGTTCAA[A]ACTAATTGATTAGAGT
772	1	596692	ATCTGTCTAAACT[T]GAAATTTCATAGT	ATCTGTCTAAACT[A]GAAATTTCATAGTG
773	1	597251	GATATAAACTCTATG[A]ATAAATTTTAACAGAC	GATATAAACTCTATG[G]ATAAATTTTAACAGA
774	1	597805	AATACCAATAATAC[A]AATACTACGAACTT	ATACCAATAATAC[C]AATACTACGAACT
775	1	597878	GAAAAAACAAGAAA[G]ATAGTAAAAGAATT	GAAAAAACAAGAAA[A]ATAGTAAAAGAATTA
776	1	599023	AAGTTCATGACA[A]ACATACTGTATTG	AAGTTCATGACA[C]ACATACTGTATT
777	1	599604	TTAACTTATGAT[C]ATGTTCCACATGA	TTAACTTATGAT[G]ATGTTCCACATGA
778	1	599696	TCGCTGAGAATTT[A]TTTAATAGTGTTA	CGCTGAGAATTT[G]TTTAATAGTGTT
779	1	599750	CTTGTGATATTAT[C]ATGGAAAACAAAC	CTTGTGATATTAT[T]ATGGAAAACAAACT
780	1	600211	TGGGTTATTTTT[A]ACTGGTGAAAAT	GGGTTATTTTT[G]ACTGGTGAAAAT
781	1	600472	ACATCTTCCACA[A]ATTTTACCTCAT	CATCTTCCACA[G]ATTTTACCTCAT
782	1	601250	TACTCAATTGGA[T]AGTTTGTTGAAC	ACTCAATTGGA[C]AGTTTGTTGAA
783	1	601275	ACAATATTTCT[G]GTGCCAAAAGTA	AACAATATTTCT[A]GTGCCAAAAGTAA
784	1	601882	AACAATCATATA[A]CCAACACCTGTAT	ACAATCATATA[C]CCAACACCTGTA
785	1	606631	GCTATAACACT[C]AAACTGGGATG	GCTATAACACT[G]AAACTGGGATG
786	1	606649	GGATGATGATG[A]TAACGAAGTTTG	GGATGATGATG[G]TAACGAAGTTT
787	1	607025	TTAAAGTGACT[G]CTACATGAGTTG	ATTAAAGTGACT[A]CTACATGAGTTGA
788	1	608234	AGATGTCTCAAA[T]TTTGCTTCAATTA	GATGTCTCAAA[C]TTTGCTTCAATT
789	1	608877	AACTATTATATTT[A]TTGCAAGCTGAGTC	ACTATTATATTT[G]TTGCAAGCTGAGT
790	1	609120	TAATACTATGCAAG[A]TAGGTATAACTTTC	AATACTATGCAAG[G]TAGGTATAACTTT
791	1	609164	CAGAAAATGC[C]ACATCTGTCAA	TCAGAAAATGC[A]ACATCTGTCAA
792	1	609349	GACTCATTTG[C]TTTCTCGAGTT	TGACTCATTTG[T]TTTCTCGAGTT
793	1	609536	TTACATTTAATTT[T]TCAAACCTCAAGAT	TACATTTAATTT[C]TCAAACCTCAAGA
794	1	610258	GAATCTAATATTTCG[T]TTTAGATACATTACT	AATCTAATATTTCG[C]TTTAGATACATTACT
795	1	611195	TGTTCAATATTTA[G]TTTTTCCTTAACTT	CTGTTCAATATTTA[A]TTTTTCCTTAACTT
796	1	611229	TCTAGTAAATTCTT[G]ATTTTACTACAATTT	GTCTAGTAAATTCTT[A]ATTTTACTACAATTT
797	1	611556	TGGTATCAAAAT[T]GTCAATTCTTGT	TGGTATCAAAAT[A]GTCAATTCTTGTG
798	1	612312	AAACAGAATTATC[T]ACATGGTTACATG	AACAGAATTATC[G]ACATGGTTACAT
799	1	613430	AACTAACAATGT[T]ACCACTGAGTTT	ACTAACAATGT[C]ACCACTGAGTT
800	1	613584	GATCCAAAAAC[A]GCTCTATGTACA	GATCCAAAAAC[G]GCTCTATGTAC
801	1	614484	CTTTGTAGACAA[G]AATCGGTAAGTA	CTTTGTAGACAA[T]AATCGGTAAGTAC
802	1	614957	CTTGGTTTTTT[A]ACCCATCGTTT	TTGGTTTTTT[G]ACCCATCGTT
803	1	615462	ACATAATCATCAAT[G]ATATTACTCCCTAT	TACATAATCATCAAT[A]ATATTACTCCCTATT
804	1	615973	GAATAGAATAAACTG[G]CTATATACAAAATAA	GAATAGAATAAACTG[A]CTATATACAAAATAAA
805	1	617865	TTTTTCTTCTTG[A]ATTCTGCAAATC	TTTTCTTCTTG[G]ATTCTGCAAATC
806	1	617929	AAGCAAGAAAC[A]AAAGTGGACTT	AGCAAGAAAC[C]AAAGTGGACT
807	1	618835	ATGATAGATATGG[G]GTTGAATTTATTG	ATGATAGATATGG[T]GTTGAATTTATTGT
808	1	619865	AAATTATCAAGTA[G]ATTTTGTGAGTCA	TAAATTATCAAGTA[A]ATTTTGTGAGTCAT
809	1	619923	TTAATCTACT[C]GGTGGGGGTT	TTTAATCTACT[A]GGTGGGGGTTAG
810	1	620050	CTTCTTGCATGA[G]TTTTCAATGTTA	CTTCTTGCATGA[A]TTTTCAATGTTAG
811	1	621209	AGATGGGACTT[A]ACAGAAAAAGG	GATGGGACTT[G]ACAGAAAAAGG
812	1	621310	TTATCTATTCCAT[A]CTGCAGTAAATAGA	TATCTATTCCAT[G]CTGCAGTAAATAG
813	1	621325	GCAGTAAATAGA[A]TAGTTTGCGTAG	GCAGTAAATAGA[T]TAGTTTGCGTAG
814	1	621756	TTTAGAAGGTAAA[C]AAGTATCTAAAACT	TATTTAGAAGGTAAA[T]AAGTATCTAAAACTAA
815	1	621774	ATCTAAAACTAAC[C]TGGAAAAAATACA	TCTAAAACTAAC[G]TGGAAAAAATACA
816	1	621877	AGATTTACAGAAT[G]AGTGAATACTTTTT	TAGATTTACAGAAT[T]AGTGAATACTTTTTT
817	1	622501	AATATCCAACA[A]TGGTTGACAGG	AATATCCAACA[T]TGGTTGACAGG
818	1	624652	TTTTTCTTGC[C]TGCAAACACA	TTTTTTCTTGC[T]TGCAAACACAA
819	1	625607	CAAAAATTATTC[C]GCTTAAAATCAAC	CCAAAAATTATTC[T]GCTTAAAATCAAC
820	1	625866	CAGAGCGAGCAAG[A]AATTAATAATATA	AGAGCGAGCAAG[C]AATTAATAATATA
821	1	626238	GAGCACCGAAA[A]AGTCTTTAGTT	AGCACCGAAA[G]AGTCTTTAGTT
822	1	626345	AAGGAGGCGAA[A]CAAAAATAATTG	AAGGAGGCGAA[T]CAAAAATAATTG
823	1	626385	GTCACACAATCC[A]AAATAGGTTAAA	GTCACACAATCC[T]AAATAGGTTAAAT
824	1	626719	TGTTCTGGTGAT[G]ATGTAGTAAAATA	TTGTTCTGGTGAT[T]ATGTAGTAAAATAA
825	1	626736	TAAAATAAGA[G]CACGGCCAAGA	GTAAAATAAGA[A]CACGGCCAAGA
826	1	626802	AGAATTTCTTG[C]AGTTTGGTGTT	CAGAATTTCTTG[T]AGTTTGGTGTTT
827	1	627083	GTTAAAATTATGTT[C]TATTTTCTTAAACAC	AGTTAAAATTATGTT[T]TATTTTCTTAAACAC
828	1	627134	AAGCTATGAGTG[G]AAACTTTTTTATT	AAAGCTATGAGTG[T]AAACTTTTTTATTC
829	1	627428	ACTAAATATTTCCA[A]TTAAAGATTTGATCA	ACTAAATATTTCCA[T]TTAAAGATTTGATCA
830	1	628111	CTCAGTTATGA[A]TGACCTTGACTT	CTCAGTTATGA[C]TGACCTTGACT
831	1	628934	TTCATCACTGG[T]ATAGCTCCTTTT	TCATCACTGG[C]ATAGCTCCTT
832	1	630903	CAATGACAGTTT[T]TTCTTTTCAACT	CAATGACAGTTT[C]TTCTTTTCAACT
833	1	632392	AAAACGATAATAT[T]TTAGCGACCATTA	AAAACGATAATAT[A]TTAGCGACCATTAA
834	1	633074	TTTTTAATACATAAG[T]CACAGAAAATATTTAA	TTTTTAATACATAAG[A]CACAGAAAATATTTAA
835	1	634216	AACCCATTGTT[C]AACATCATTGA	AAACCCATTGTT[T]AACATCATTGAT
836	1	634261	ATATGAAGCTATATC[A]TATGTATCTGAATTA	ATGAAGCTATATC[G]TATGTATCTGAATT
837	1	635122	ATAAATACCAACG[G]TGATAATATTTGT	ATAAATACCAACG[C]TGATAATATTTGTT
838	1	637331	CAATTAAATCT[A]CGAGTGCGGAA	AATTAAATCT[G]CGAGTGCGGA
839	1	638043	AAATGAGAATG[T]TGCTCAAACTTC	AAATGAGAATG[C]TGCTCAAACTT
840	1	638339	AATAGTACTTTGAT[T]TACGTCTATTATACT	AATAGTACTTTGAT[C]TACGTCTATTATAC
841	1	638589	TTATTAGGATCAT[T]TTCAACATGTACTT	TTATTAGGATCAT[C]TTCAACATGTACT
842	1	638595	GATCATCTTCAA[C]ATGTACTTTGTG	GATCATCTTCAA[T]ATGTACTTTGTGG
843	1	640858	TCAATCTCAATT[C]TAACCTGCTTATT	ATCAATCTCAATT[T]TAACCTGCTTATT
844	1	641092	CTTATAATCAAAA[A]TGTCGCTAAAGTT	TTATAATCAAAA[G]TGTCGCTAAAGTT
845	1	641229	AATCAATAAATTT[C]ACCTCACTTCTAA	AAATCAATAAATTT[T]ACCTCACTTCTAAA
846	1	643563	GTTGATGAAGT[C]CAAGGTAAAAAC	AGTTGATGAAGT[T]CAAGGTAAAAAC
847	1	644291	AGAGTGATGTG[C]TAATAATGAACG	GAGAGTGATGTG[T]TAATAATGAACG
848	1	644373	GACATTGAATC[C]AGAACGACTATA	TGACATTGAATC[T]AGAACGACTATAC
849	1	644621	AAACTACTCCA[A]TGCGAAAACAA	AACTACTCCA[G]TGCGAAAACA
850	1	648122	TTCGGGTATATC[A]CCTATATCTGAA	TCGGGTATATC[C]CCTATATCTGAA
851	1	648758	TTCTTCCCAGA[A]TACATAAGACCA	TTCTTCCCAGA[G]TACATAAGACC
852	1	650129	ATATAGAGTCAA[C]AATGAGTCAAGTC	AATATAGAGTCAA[A]AATGAGTCAAGTC
853	1	650296	ATAATGCAGTAAT[G]ATATACAGTATCCA	AATAATGCAGTAAT[A]ATATACAGTATCCAG
854	1	651710	TTCAATCAGTAA[T]TGATAGGACCAA	TTCAATCAGTAA[A]TGATAGGACCAA
855	1	651958	CAAGTGTTAACTA[T]TTCAATTACAATGA	CAAGTGTTAACTA[C]TTCAATTACAATG
856	1	652013	TTTTCAAGTTT[T]GTCACTTCGAAA	TTTCAAGTTT[G]GTCACTTCGAA
857	1	652198	ACGTTATTGATC[T]AGCTAGCTTAAAA	CGTTATTGATC[C]AGCTAGCTTAAA
858	1	652587	CTAAAAGAGAG[G]GTAAGAACTTGT	TCTAAAAGAGAG[A]GTAAGAACTTGTT
859	1	653562	CTGAACCATTAAT[A]TGATATTCAACCT	TGAACCATTAAT[T]TGATATTCAACCT
860	1	653958	GAGGTGAAGG[G]GAGTTTAAATC	TGAGGTGAAGG[A]GAGTTTAAATCT
861	1	654465	TCTTTACCGAGGA[G]TATAATTCTATAAT	CTCTTTACCGAGGA[A]TATAATTCTATAAT
862	1	654597	TGATCTGTTTTTT[G]TTTTCTTTAACAT	TTGATCTGTTTTTT[A]TTTTCTTTAACATT
863	1	654675	TTGGGGTCT[G]CCTCTTCTTA	TCTTGGGGTCT[A]CCTCTTCTTAT
864	1	655394	TTATATTTAGAATGT[T]AAAAAAGCAATATCAA	TATATTTAGAATGT[C]AAAAAAGCAATATCA
865	1	655790	TCAGTTCTTTTG[A]AAAACAAATCAG	CAGTTCTTTTG[C]AAAACAAATCAG
866	1	656840	CATCTATAGTTCT[A]GCCTTTCTAACTAA	CATCTATAGTTCT[T]GCCTTTCTAACTA
867	1	657319	GATAAAGAAAAAGTA[A]TTGTATAAAACAGTA	ATAAAGAAAAAGTA[G]TTGTATAAAACAGTA
868	1	657357	TTTATAATTGTCTT[A]AAAGCAAGTAGTTT	TTATAATTGTCTT[G]AAAGCAAGTAGTT
869	1	657834	CCACGGATAATA[G]ATTTCCCTTAAT	CCACGGATAATA[T]ATTTCCCTTAATC
870	1	658587	CTTGATACGAGT[G]TTATTGACAGTA	ACTTGATACGAGT[A]TTATTGACAGTAG
871	1	660044	TTTGCTTTAAATG[A]GTGTTCAAAATAT	TTGCTTTAAATG[G]GTGTTCAAAATA
872	1	660532	AGTATTGACGG[C]AGACTTTAACT	TAGTATTGACGG[T]AGACTTTAACTTG
873	1	660545	TAGACTTTAACTT[G]AAATCATTCTGTAG	GTAGACTTTAACTT[A]AAATCATTCTGTAG
874	1	661235	AAAATAAGATTGA[G]AATTTACAACCATT	AAAAATAAGATTGA[A]AATTTACAACCATT
875	1	661424	AGTTGCATACTT[G]ATTTTGGATTTG	AGTTGCATACTT[A]ATTTTGGATTTGA
876	1	661440	TTGGATTTGAAG[T]GTTTTGTAAAATT	TTTGGATTTGAAG[A]GTTTTGTAAAATT
877	1	661574	GGATTAAAGATAA[T]AAGTCTAAGCTGC	GATTAAAGATAA[C]AAGTCTAAGCTGC
878	1	666513	AATCATAAATCG[C]TGGTAATGAAAAA	AAATCATAAATCG[T]TGGTAATGAAAAA
879	1	666938	CTATTATCTTTAT[C]ACATCCACACTTT	CTATTATCTTTAT[T]ACATCCACACTTTG
880	1	667703	TTGATTTTTACTCA[A]TTTGGATAATTAATT	TTGATTTTTACTCA[G]TTTGGATAATTAAT
881	1	668005	AGATTATTGATTTTT[C]AAGAAAATTTATACT	AGATTATTGATTTTT[G]AAGAAAATTTATACT
882	1	668377	CTTGTTTGCTA[C]GTAGCATAGTTT	CCTTGTTTGCTA[T]GTAGCATAGTTT
883	1	668576	TCAACTCTGGA[A]TCTTTCTTTTGA	TCAACTCTGGA[G]TCTTTCTTTTG
884	1	668653	TGATACTACCAATC[C]ATATACTTTTATCT	ATGATACTACCAATC[T]ATATACTTTTATCTT
885	1	671086	ATTAGTGAAAC[T]TTCAGGTGCATT	TTAGTGAAAC[C]TTCAGGTGCAT
886	1	672088	ATAAATGAGAG[C]CCAATTCTCTCT	AATAAATGAGAG[T]CCAATTCTCTCTA
887	1	672095	GAGCCCAATT[C]TCTCTATGGAA	AGAGCCCAATT[T]TCTCTATGGAA
888	1	672127	ACTGATATGTAGA[C]TTGTTAAAACTAAA	AACTGATATGTAGA[T]TTGTTAAAACTAAA
889	1	672359	TTGTATAGAATACTTT[A]CTATAAATAGTTACAA	TGTATAGAATACTTT[C]CTATAAATAGTTACA
890	1	673174	CTTGAGCTTCAAT[A]ATTTCTCTTATTC	TTGAGCTTCAAT[G]ATTTCTCTTATTC
891	1	674652	TTTGTTATTCCCTAG[T]AATATAAAGTTAATT	TTGTTATTCCCTAG[C]AATATAAAGTTAAT
892	1	674715	ATAAACGGTTA[A]AGGTGCTCTTAA	ATAAACGGTTA[G]AGGTGCTCTTA
893	1	675101	ACAATACAATAAAC[T]AAATTAAATTCACAC	ACAATACAATAAAC[A]AAATTAAATTCACA
894	1	686468	GTAAATATATACAAT[T]GGTGAAAGATAATTAT	GTAAATATATACAAT[G]GGTGAAAGATAATTA
895	1	686822	ATACCAAATATCA[G]TACATTAACCAATT	GATACCAAATATCA[A]TACATTAACCAATT
896	1	694111	TGATATGTTCAAT[T]ATCACTTTATGCA	GATATGTTCAAT[G]ATCACTTTATGCA
897	1	694187	TATGAAGTTAAA[T]TTTCTTGTCGTGA	TATGAAGTTAAA[C]TTTCTTGTCGTG
898	1	694270	TTTATCGTCTTC[G]TTTATTGATGAC	TTTATCGTCTTC[A]TTTATTGATGACA
899	1	697084	TTTTGCATTTC[G]CTACTTTTGTT	TTTTGCATTTC[C]CTACTTTTGTTG
900	1	697626	TTCTCCAAGAA[G]AAGTAATTACCG	ATTCTCCAAGAA[A]AAGTAATTACCG
901	1	699752	TAAGAAGAATTTTAA[G]AATATTAATGTTGATT	TTAAGAAGAATTTTAA[A]AATATTAATGTTGATT
902	1	704622	GCAATGTACTC[T]AGAAGAAAAGCT	GCAATGTACTC[A]AGAAGAAAAGC
903	1	705015	TGCTTTATGGAT[T]GCTAAGAAGAAA	GCTTTATGGAT[C]GCTAAGAAGAAA
904	1	706355	TGAATACTCTTG[C]AGAAATACTCTC	TTGAATACTCTTG[T]AGAAATACTCTCT
905	1	706686	GAAGAACAAGG[A]GAATCATCTGG	GAAGAACAAGG[T]GAATCATCTGG
906	1	707178	TATGTTATTGAA[T]GATCGTGAAGTTT	ATGTTATTGAA[C]GATCGTGAAGTT
907	1	709659	TCATTGCCCTT[G]CAAATTATAAGT	CTCATTGCCCTT[A]CAAATTATAAGTG
908	1	712940	AAAAATGTTCCGT[T]AAATACTTTTCTT	AAAATGTTCCGT[C]AAATACTTTTCT
909	1	713075	CAGATCAAACAT[T]AAGATTCATCAGT	CAGATCAAACAT[C]AAGATTCATCAG
910	1	714661	TTTCCAATTACCA[C]AATTCATAATAGT	GTTTCCAATTACCA[T]AATTCATAATAGTT
911	1	716810	ACATGTTAGTGA[A]TTGAGAGCAAAT	CATGTTAGTGA[G]TTGAGAGCAAAT
912	1	717751	TTGGTGAACACT[G]AGTAATAATGTT	CTTGGTGAACACT[T]AGTAATAATGTTT
913	1	717952	TACGTCAACAA[C]CAAAACAAATC	TACGTCAACAA[G]CAAAACAAATC
914	1	718043	GTACGAATTTGA[A]GTGCTTAATAATC	GTACGAATTTGA[G]GTGCTTAATAAT
915	1	718376	AGATAGGTAAATT[G]AGTGAATTTATGTA	CAGATAGGTAAATT[A]AGTGAATTTATGTAC
916	1	718505	ACGATAGACTTAA[T]TTGAATGATTTGT	CGATAGACTTAA[C]TTGAATGATTTGT
917	1	718849	TGCTACAGAG[G]GTCTCTGAAA	GTGCTACAGAG[A]GTCTCTGAAAA
918	1	719038	CTAGTTTTGCTAA[C]TTTATATACACTGA	ACTAGTTTTGCTAA[A]TTTATATACACTGA
919	1	719158	TAAAGTAAAATGTTT[T]ATATGGTATTTATAGC	TAAAGTAAAATGTTT[A]ATATGGTATTTATAGC
920	1	719272	TATTTTGACAT[G]AATAGGACTGGG	TATTTTGACAT[C]AATAGGACTGGG
921	1	719655	GTTACGAAAA[C]GAACAAAAGGT	CAGTTACGAAAA[T]GAACAAAAGGTA
922	1	720056	TTCATCAACAA[G]GAATGCAAGAG	TTCATCAACAA[A]GAATGCAAGAGT
923	1	721535	CAAAATCATTGG[T]GAGACAACATTA	AAAATCATTGG[G]GAGACAACATTA
924	1	721565	CTTCAATTCTGA[G]TCATCTGGATTA	CTTCAATTCTGA[A]TCATCTGGATTAC
925	1	723080	CAAAGATTCAAA[G]AGCTTAATTGATG	CAAAGATTCAAA[C]AGCTTAATTGATG
926	1	723106	GATTTATTTATT[G]GGAGGATTTGTTC	GGATTTATTTATT[T]GGAGGATTTGTTC
927	1	724652	AGCAATTTCTTTTT[C]TATATCAGAAAAAT	AGCAATTTCTTTTT[A]TATATCAGAAAAATC
928	1	729185	GTTTTGGTCTC[T]TTAACCAACTTT	GTTTTGGTCTC[C]TTAACCAACTT
929	1	729794	CGTCGTTATT[T]TCTGTGTCTGA	TCGTCGTTATT[A]TCTGTGTCTGA
930	1	730935	AATCGCTACACTAA[T]ATAATAGAATTATCG	AATCGCTACACTAA[C]ATAATAGAATTATC
931	1	733102	TTCGTTTCTATT[G]GGTATGTTTATTT	TATTCGTTTCTATT[A]GGTATGTTTATTTG
932	1	733630	TGATCTATCTTG[T]CCAGGAATTATAG	TGATCTATCTTG[C]CCAGGAATTATA
933	1	734116	TCTTTTGTGATAAT[A]AACTCATCAATACT	CTTTTGTGATAAT[G]AACTCATCAATAC
934	1	735505	TGTGATTTTTC[A]TCATCATCAGGA	TGTGATTTTTC[T]TCATCATCAGGA
935	1	735805	TTTATTGGTCT[C]TAATGTCTGGCT	ATTTATTGGTCT[T]TAATGTCTGGCT
936	1	735910	ACTATATTTATATG[T]ACATATGGTAGCCA	CTATATTTATATG[C]ACATATGGTAGCCA
937	1	736030	TAATTAAAGCC[T]TCACCAAACAAC	TAATTAAAGCC[C]TCACCAAACAA
938	1	736982	TGGCATGAAAT[C]TTTGCTTCATT	TGGCATGAAAT[T]TTTGCTTCATTT
939	1	739537	GTTCAAATCGTC[A]GTACCATAAATT	TTCAAATCGTC[G]GTACCATAAATT
940	1	740644	CACTAGAACAG[T]ATAGTGGAACCA	ACTAGAACAG[C]ATAGTGGAACC
941	1	740700	TGAAGGATGTT[G]AGCAAGATGAT	TGAAGGATGTT[C]AGCAAGATGAT
942	1	741062	TGGTAAATTGGA[A]GAATTGAATTCC	GGTAAATTGGA[G]GAATTGAATTCC
943	1	741820	ATCAACAGAAT[G]CATTGTTTCCA	AATCAACAGAAT[A]CATTGTTTCCAAA
944	1	742026	TGAAAAAGAAAAT[A]CCAACAAAGAAAT	GAAAAAGAAAAT[G]CCAACAAAGAAA
945	1	744089	TTAACGAAAAGTA[C]TATAACATTCAGG	TTAACGAAAAGTA[T]TATAACATTCAGGT
946	1	744122	ATAACCACTGTA[C]ATCACTATTCATC	ATATAACCACTGTA[T]ATCACTATTCATCT
947	1	744129	ACTGTATATCACT[A]TTCATCTAGTTCAA	CTGTATATCACT[G]TTCATCTAGTTCA
948	1	744927	AAGAATTAGAAG[G]AGTCAAAATCTTT	GAAGAATTAGAAG[A]AGTCAAAATCTTTA
949	1	745762	GGCATATTTACG[T]ACAGGAGAATTA	GCATATTTACG[C]ACAGGAGAATTA
950	1	746720	ATAATACAAACCTGT[T]ACAATATATAGAATC	ATAATACAAACCTGT[A]ACAATATATAGAATC
951	1	746814	TTTTTGGTATTTT[C]TCCAATTTTACTT	TTTTTGGTATTTT[T]TCCAATTTTACTTT
952	1	747213	CTTGTCCATGAT[T]TTGAACACTTTA	TTGTCCATGAT[C]TTGAACACTTTA
953	1	748150	GACAAAATATAGT[C]TTTGATAAGCAGA	GACAAAATATAGT[G]TTTGATAAGCAGA
954	1	749458	TAGTATCAAGG[G]ATGTTGTGTGTA	CTAGTATCAAGG[A]ATGTTGTGTGTA
955	1	752735	CACGAATCTCA[C]TTTTGTATGCA	CACGAATCTCA[T]TTTTGTATGCAC
956	1	752777	GACTTCTTTCCT[C]TATAACTTGGAA	GACTTCTTTCCT[T]TATAACTTGGAAA
957	1	753581	GGTATTGTTTCTTC[G]ATAACTAAATTTAT	AGGTATTGTTTCTTC[T]ATAACTAAATTTATAT
958	1	753637	ATCATAATCCAAT[T]CTTGCGATTATTAT	TCATAATCCAAT[C]CTTGCGATTATT
959	1	754510	ACAAGAACCAT[T]GAAGAAAGAACA	ACAAGAACCAT[C]GAAGAAAGAAC
960	1	754644	TTCAGAGACAATA[T]TACAGAACTTTATT	TTCAGAGACAATA[C]TACAGAACTTTAT
961	1	754866	GATGATGAAGAT[T]TGGAAATAGATGA	TGATGATGAAGAT[A]TGGAAATAGATGA
962	1	755368	ACTTGACTCCT[T]TCATGGTTACA	ACTTGACTCCT[A]TCATGGTTACAA
963	1	755676	GAGGACGATGAA[T]CAAATATTGATG	AGGACGATGAA[G]CAAATATTGATG
964	1	755955	TTATCTACAAGT[G]TTGAAAGCAATG	TTATCTACAAGT[A]TTGAAAGCAATGG
965	1	756023	TCAATTGGTGAC[T]GAAATATTAGAAG	TCAATTGGTGAC[C]GAAATATTAGAA
966	1	756136	AAAGAGAAGTCA[C]ATCAACAACTAA	AAAGAGAAGTCA[A]ATCAACAACTAAT
967	1	757562	CCTACCACTTG[T]TGAATGAATTTT	CCTACCACTTG[C]TGAATGAATTT
968	1	757917	GGCTAAATTACTA[T]TTTTCAAGAGATTT	GGCTAAATTACTA[C]TTTTCAAGAGATT
969	1	758613	TAACGGTATAGAAA[G]TCTGTATAATTAATA	ATAACGGTATAGAAA[A]TCTGTATAATTAATAA
970	1	758779	CTACTCTTGCA[C]CATCTTCTCTA	TCTACTCTTGCA[T]CATCTTCTCTAA
971	1	758837	GATTTTACTGG[G]GTTGTTTTTGTA	CGATTTTACTGG[A]GTTGTTTTTGTA
972	1	758901	TTTTATGATTCT[G]GCAGTCAATTCT	TTTATGATTCT[C]GCAGTCAATTCT
973	1	758988	TTTTCTAGGCAT[G]ATGTACAACATT	TTTTCTAGGCAT[C]ATGTACAACATT
974	1	759618	TGGTAAATGGTC[T]GCTACTATAGTT	TGGTAAATGGTC[A]GCTACTATAGTT
975	1	759731	GATATAAATTGGA[G]TTGTTGTTATCAAA	TGATATAAATTGGA[A]TTGTTGTTATCAAA
976	1	762023	GCTGTGACTTT[G]AAGACAACTAG	GCTGTGACTTT[A]AAGACAACTAGT
977	1	762131	TTCCTTAGTCTC[T]ACAACAAAGAAA	TCCTTAGTCTC[C]ACAACAAAGAA
978	1	762308	TTATATCGACTAG[T]GCTAATAAGGTTAA	TATATCGACTAG[G]GCTAATAAGGTTA
979	1	762363	ATTCACAGAAT[G]GATCTAGCTTGA	AATTCACAGAAT[A]GATCTAGCTTGAG
980	1	762530	TCCTCTATGGT[G]CTTGAAAAATC	TCCTCTATGGT[A]CTTGAAAAATCG
981	1	764931	TCAATGCTAGTTAG[T]TTATGTACTATAATT	TCAATGCTAGTTAG[C]TTATGTACTATAAT
982	1	766279	ATGATATTCTTTT[T]GAGAATAGCCAAA	TGATATTCTTTT[C]GAGAATAGCCAA
983	1	766669	TTTGGTATTGTA[A]TGTTCTTTGTAGA	TTTGGTATTGTA[T]TGTTCTTTGTAGA
984	1	766686	TTTGTAGAGAA[C]AAAGAGGAAGAA	CTTTGTAGAGAA[G]AAAGAGGAAGAA
985	1	769062	GTGTATGCTTC[C]AAAATAGACGA	AGTGTATGCTTC[T]AAAATAGACGAAT
986	1	769224	TCATTAGTTTCCAT[T]GTATCATTTAAAAT	CATTAGTTTCCAT[C]GTATCATTTAAAAT
987	1	770259	AAAAAAGCCAA[G]ACTAAATGGAAA	CAAAAAAGCCAA[A]ACTAAATGGAAA
988	1	770735	GCAATAGATGATA[A]AAATGATTCCAATT	GCAATAGATGATA[G]AAATGATTCCAAT
989	1	771838	AATACACATTGA[C]GGATATGCTTAG	TAATACACATTGA[T]GGATATGCTTAGT
990	1	771861	TAGTTTTGGCTAG[A]TCATAATCATACA	AGTTTTGGCTAG[G]TCATAATCATAC
991	1	771921	TCATTTCTACAA[A]TAGTTGCTACTCA	TCATTTCTACAA[G]TAGTTGCTACTC
992	1	771961	TGTAATTGTTA[C]GCTCCATTCCT	TTGTAATTGTTA[T]GCTCCATTCCTT
993	1	772105	CTTCATTAACAGT[A]AAAGAACAATACAA	TTCATTAACAGT[G]AAAGAACAATACA
994	1	772211	GTCTTATTTC[G]CGCAATTAGCT	TTGTCTTATTTC[T]CGCAATTAGCTA
995	1	772286	CGTTTACATTGAT[A]GAGTACTTTCAAT	GTTTACATTGAT[G]GAGTACTTTCAAT
996	1	772565	CCTCCCTTTAAAT[A]AAAATTTCAATCA	CTCCCTTTAAAT[G]AAAATTTCAATCA
997	1	773084	GAATTCCTTTATA[A]GATTGGTATGACA	AATTCCTTTATA[G]GATTGGTATGACA
998	1	773324	AGATATAGCTA[A]ACGAAGCAGCAA	AGATATAGCTA[G]ACGAAGCAGCA
999	1	773530	TTGAAAAGTTAAA[A]ATTGTGACTTTTAA	TTTGAAAAGTTAAA[T]ATTGTGACTTTTAA
1000	1	773732	AGTACAATCCAT[A]TTGAGAACCAATT	GTACAATCCAT[G]TTGAGAACCAA
1001	1	773841	TTGGTTTAATTTA[C]ACTGTATTGCTAT	ATTGGTTTAATTTA[T]ACTGTATTGCTATC
1002	1	773853	ACACTGTATTGCT[A]TCTATAAAGACAC	CACTGTATTGCT[G]TCTATAAAGACA
1003	1	775750	CTTTCTTCAAA[C]TCCAATCTTTGT	TCTTTCTTCAAA[T]TCCAATCTTTGT
1004	1	776212	AATAATAATAACAA[C]GATACCAATAAGGA	AATAATAATAACAA[T]GATACCAATAAGGAA
1005	1	776221	CAATGATACCAA[C]AAGGAAATTTTG	ACAATGATACCAA[T]AAGGAAATTTTGT
1006	1	776302	CTTTGTTTGATTTA[A]ATTGTTGATGTTAT	TTTGTTTGATTTA[G]ATTGTTGATGTTAT
1007	1	776468	CGTATGTACAAA[A]TCTCGTAAAGTG	CGTATGTACAAA[T]TCTCGTAAAGTG
1008	1	776695	CCATAATTTGAC[A]TTCGTTCTTGTA	CATAATTTGAC[G]TTCGTTCTTGTA
1009	1	777040	AATCTTATTGGT[G]TCATCAAACAAAA	GAATCTTATTGGT[A]TCATCAAACAAAA
1010	1	777195	CAACTTTAGTGT[G]CTTGATAAAATTT	ACAACTTTAGTGT[A]CTTGATAAAATTTT
1011	1	777973	TATCAACATGATT[T]TTTATACCTTTACC	TATCAACATGATT[C]TTTATACCTTTACC
1012	1	778868	CAAGGCTGCAA[T]TTAATGGTTATG	CAAGGCTGCAA[C]TTAATGGTTAT
1013	1	779602	ACGACTCTTACAC[A]TATTACATAATCA	CGACTCTTACAC[G]TATTACATAATCA
1014	1	779691	TACTTTTTCTG[C]CACTTTTAGTTG	GTACTTTTTCTG[T]CACTTTTAGTTGA
1015	1	779769	GTTTGTGGAC[C]AGATCAAAGAC	CGTTTGTGGAC[T]AGATCAAAGAC
1016	1	780049	CAACTACATCG[C]CGAATTATCAA	TCAACTACATCG[T]CGAATTATCAAA
1017	1	780685	TAGATTTATTTCT[A]CTCAATTTATGCCA	AGATTTATTTCT[G]CTCAATTTATGCC
1018	1	780856	TTTTCATTTCTTAAA[A]TATTCCAATCATAAT	TTTCATTTCTTAAA[G]TATTCCAATCATAA
1019	1	780863	TTCTTAAAATATTCC[A]ATCATAATATTAACAC	TTCTTAAAATATTCC[C]ATCATAATATTAACA
1020	1	781256	GGTTCTAATACAA[A]CAATCCATTAAATA	GGTTCTAATACAA[G]CAATCCATTAAAT
1021	1	781708	ACCACCAATT[C]CAAGCAATCT	TACCACCAATT[T]CAAGCAATCTTA
1022	1	782820	ATCGCAATATGT[C]ATCCAAGAATTA	TATCGCAATATGT[T]ATCCAAGAATTAC
1023	1	783960	CTACTGATCGTAT[T]AATTTCACAAGTA	TACTGATCGTAT[C]AATTTCACAAGT
1024	1	783975	AATTTCACAAGTAA[T]AACTTTAATGGTAA	TTTCACAAGTAA[C]AACTTTAATGGTA
1025	1	783994	AATGGTAATACC[G]GTAATGATGAAG	TAATGGTAATACC[A]GTAATGATGAAGT
1026	1	784029	GAACAATTAATG[T]CAAGAGTCAAGA	AACAATTAATG[C]CAAGAGTCAAGA
1027	1	784081	GATAGTTATTCAC[T]TTACAGCTTACAC	ATAGTTATTCAC[C]TTACAGCTTACAC
1028	1	784091	CTTTACAGCTT[G]CACCTTTTAAAA	ACTTTACAGCTT[A]CACCTTTTAAAAA
1029	1	784290	TCTTCGATGAAA[G]ATTTTTGTGTTT	TCTTCGATGAAA[A]ATTTTTGTGTTTA
1030	1	784495	TCTTTACAAGGAATA[G]TTATTAGAATAGTAT	TCTTTACAAGGAATA[A]TTATTAGAATAGTATC
1031	1	784561	ACGAAATTTTCTTT[T]CTAGATATATTACG	CGAAATTTTCTTT[C]CTAGATATATTACG
1032	1	784948	ACTGAGGCAGA[G]AATGATATACAA	AACTGAGGCAGA[A]AATGATATACAA
1033	1	785097	AATAGAGACATTTAA[T]AATATTAATAGGGAAA	ATAGAGACATTTAA[C]AATATTAATAGGGAA
1034	1	786190	TATCTGCCTT[G]CCAGCAATTC	TTATCTGCCTT[A]CCAGCAATTCT
1035	1	787075	TCTCTCTCTCTA[T]TTTGTTGATGAG	CTCTCTCTCTA[C]TTTGTTGATGAG
1036	1	787362	GTGCTTGCAAA[T]GATGTTAACATG	TGCTTGCAAA[C]GATGTTAACAT
1037	1	788644	GATCATCAATAAA[T]AATGGTAGTTCCA	ATCATCAATAAA[G]AATGGTAGTTCCA
1038	1	788845	AGTGGGAGTTT[G]CAAAGTAATAC	TAGTGGGAGTTT[A]CAAAGTAATACTG
1039	1	788905	TACTAATCAAAC[T]TTTCAACCACAA	ACTAATCAAAC[G]TTTCAACCACA
1040	1	789237	TGCAAAATAATC[A]GTCTCATTTGATT	TGCAAAATAATC[T]GTCTCATTTGATT
1041	1	790905	ACATGCTAAATA[T]ACTGCTGTCACT	CATGCTAAATA[C]ACTGCTGTCAC
1042	1	792162	AAAAACTTGGAAAT[A]ATACTATCTCTAATG	AAAAACTTGGAAAT[T]ATACTATCTCTAATG
1043	1	792576	TCCAATGCATT[C]TGTAAATCTTCA	TTCCAATGCATT[T]TGTAAATCTTCA
1044	1	792684	AAAATCAATGAACT[C]AAAATACAAAAATT	TAAAATCAATGAACT[T]AAAATACAAAAATTT
1045	1	793149	CATCTTGAACTTT[G]TTTAAACCATATC	CATCTTGAACTTT[A]TTTAAACCATATCT
1046	1	793200	TTTGTCATTATT[T]CTTGCTTTCCAA	TTGTCATTATT[C]CTTGCTTTCCA
1047	1	793494	TAACTTATACC[C]GATGAACCAGA	ATAACTTATACC[T]GATGAACCAGAAC
1048	1	793587	AGGTACAACCAT[A]AATTGAATTGGT	GGTACAACCAT[G]AATTGAATTGG
1049	1	793827	ATTGAACACTGTT[A]AATAAAGTTGAATT	TTGAACACTGTT[G]AATAAAGTTGAA
1050	1	794053	TCTCGAGAATT[G]AATTTTTCGGA	TTCTCGAGAATT[A]AATTTTTCGGAA
1051	1	794155	GAAAAAGCCTTATT[T]TATGAATTTATAGC	AAAAAGCCTTATT[C]TATGAATTTATAGC
1052	1	794401	AAAAAACTCTC[G]CTTTATGGAAGA	AAAAAAACTCTC[A]CTTTATGGAAGAA
1053	1	794867	GATGAAATTTG[C]TTTCTTTGAGGT	AGATGAAATTTG[A]TTTCTTTGAGGTA
1054	1	795057	GAAATATTTGT[C]AGTTGGTCATCG	TGAAATATTTGT[T]AGTTGGTCATCG
1055	1	795259	TCATATACAATGTT[A]TTAAAGATTTAAGCA	TCATATACAATGTT[G]TTAAAGATTTAAGC
1056	1	795284	GCAGATATTATG[C]CAGTTCTAACTAG	AGCAGATATTATG[T]CAGTTCTAACTAG
1057	1	795420	TTATTACTAGAAA[A]CCACATTCTTAGAG	ATTATTACTAGAAA[T]CCACATTCTTAGAG
1058	1	795517	AAAGAACGTAATTATT[A]CTAAAGAATAAAATAT	AAGAACGTAATTATT[T]CTAAAGAATAAAATAT
1059	1	797107	AGAGAAAAATACT[T]ACACATTCTAAAAC	AGAGAAAAATACT[C]ACACATTCTAAAA
1060	1	797235	TCCTCATCATGTC[C]TATGATTTAAATA	CTCCTCATCATGTC[T]TATGATTTAAATAT
1061	1	797244	GTCTTATGATTT[G]AATATACCATGGC	TGTCTTATGATTT[A]AATATACCATGGC
1062	1	797358	CTCATCAAGCAAT[T]AATTTCCAAATAT	TCATCAAGCAAT[C]AATTTCCAAATAT
1063	1	797634	AATTAATTTAGCATC[G]AAATTATCATTTTAT	AATTAATTTAGCATC[A]AAATTATCATTTTATT
1064	1	797841	TGTAGATCAAGAGG[T]ATAATTATATCAAG	GTAGATCAAGAGG[C]ATAATTATATCAAG
1065	1	798505	TTAGTATCTGACG[T]TATACTTGGATTT	TAGTATCTGACG[C]TATACTTGGATT
1066	1	799225	ATTTATCAGAATAAG[A]TAATAATTGAGAACA	TTTATCAGAATAAG[G]TAATAATTGAGAAC
1067	1	799316	GATATGGAGTAGT[A]CCAATATCAGTTAT	ATATGGAGTAGT[G]CCAATATCAGTT
1068	1	799693	AACAAAAGTACTACA[A]TTATTACTAAATAGA	ACAAAAGTACTACA[G]TTATTACTAAATAGA
1069	1	800518	ATTTATATAAACCA[C]TTTCAACAATTACTA	CATTTATATAAACCA[T]TTTCAACAATTACTA
1070	1	800649	CAATTAGAGAACT[C]AAGGAATTCATAG	CAATTAGAGAACT[T]AAGGAATTCATAGA
1071	1	800742	TTAAACTAAAAGC[A]TTTATGCAAAAAC	TAAACTAAAAGC[G]TTTATGCAAAAAC
1072	1	800763	AAAACAGGAGGA[A]TACTTTGAAAAA	AAAACAGGAGGA[T]TACTTTGAAAAA
1073	1	801100	GATAGATATCTGGAT[A]ATGTATATAGTTAGAG	ATAGATATCTGGAT[C]ATGTATATAGTTAGA
1074	1	801707	GATTCCTTACT[G]TTTTTTGCTCTT	AGATTCCTTACT[C]TTTTTTGCTCTT
1075	1	801721	TTTTGCTCTTT[C]TTCCTACTCTTT	TTTTGCTCTTT[G]TTCCTACTCTTT
1076	1	801813	TCGCATGTTTGCA[A]AATTAATAAATAA	CGCATGTTTGCA[C]AATTAATAAATAA
1077	1	801820	GTTTGCACAATTAA[T]AAATAAAGGATTTA	TTTGCACAATTAA[G]AAATAAAGGATTTA
1078	1	802163	TATTACGTTATTT[A]CGAGCTACTAAATG	ATTACGTTATTT[G]CGAGCTACTAAA
1079	1	802598	AAGCATTATTAAC[A]AATATACCTTGGTT	AGCATTATTAAC[G]AATATACCTTGGT
1080	1	802829	GAACGATTTGA[A]AAATTTGGTGG	GAACGATTTGA[G]AAATTTGGTGG
1081	1	803329	TATCTCTTTCAGTC[A]ATCTAATATCATTAA	ATCTCTTTCAGTC[G]ATCTAATATCATT
1082	1	803461	TTACTTCCGGTA[A]TTGACATTGATA	TACTTCCGGTA[G]TTGACATTGAT
1083	1	803874	ATTGGCATTGA[C]TTAACTGAGTTT	AATTGGCATTGA[T]TTAACTGAGTTT
1084	1	803942	CCCCGATCCAG[G]AATATATTTCA	CCCCGATCCAG[T]AATATATTTCAC
1085	1	804001	ATTTATAAGTAGGA[C]TAATATATTGTCCTG	ATTTATAAGTAGGA[G]TAATATATTGTCCTG
1086	1	804087	TAGAATACGTCTG[C]TATTAAACTTAAC	TTAGAATACGTCTG[T]TATTAAACTTAACT
1087	1	804110	ACTGTAAGCAC[C]TTCAAAAAGAA	AACTGTAAGCAC[T]TTCAAAAAGAAA
1088	1	804754	GGAGATTGGTG[A]ATCATAAGAAGA	GGAGATTGGTG[G]ATCATAAGAAG
1089	1	804860	ACCCTAACTTAC[T]GTGTTTAACAAA	CCCTAACTTAC[G]GTGTTTAACAA
1090	1	804910	AATATAGAGAAAAG[A]TAATTCCCCTTTAG	ATATAGAGAAAAG[G]TAATTCCCCTTTA
1091	1	804922	ATAATTCCCCTT[C]AGGCTATATCAT	ATAATTCCCCTT[T]AGGCTATATCATC
1092	1	805138	TATACTACTCCT[T]CAGAGTACTACAC	TATACTACTCCT[C]CAGAGTACTACA
1093	1	805346	TTTGTTCATTG[T]ACCTAGTAGTCC	TTTGTTCATTG[C]ACCTAGTAGTC
1094	1	806014	TTATCTTTAGAAA[C]TAGCATACTCTTTC	TTTATCTTTAGAAA[A]TAGCATACTCTTTC
1095	1	806028	TAGCATACTCTTT[T]TAATCTCGAAATT	AGCATACTCTTT[C]TAATCTCGAAATT
1096	1	806204	ACACGTAGGCT[T]ATAAACTTCATG	ACACGTAGGCT[C]ATAAACTTCAT
1097	1	806239	AATATATTCCATC[C]CAACATTTAAAAGT	AAATATATTCCATC[A]CAACATTTAAAAGT
1098	1	806596	CCATTTCACTTTT[A]AAACTATTCAATTC	CCATTTCACTTTT[G]AAACTATTCAATT
1099	1	807221	TATTAGTATGA[A]CACTTCCAGGCA	TATTAGTATGA[G]CACTTCCAGGC
1100	1	807607	CAATAATGACTTG[A]TCATCAATGATATC	CAATAATGACTTG[G]TCATCAATGATAT
1101	1	810846	CTAATTGTTGAAA[C]TGACGATTTATTAT	ACTAATTGTTGAAA[T]TGACGATTTATTAT
1102	1	811072	ATTAAACAAAAT[C]GGAGGTGATAATG	AATTAAACAAAAT[T]GGAGGTGATAATG
1103	1	811258	ATAGATGTCCT[C]GTACTACCAGA	AATAGATGTCCT[T]GTACTACCAGAT
1104	1	811402	TGAATGTTTGAT[C]TGAATTGAATTTC	TTGAATGTTTGAT[T]TGAATTGAATTTC
1105	1	811477	AATAGAAATCATT[C]TCAAAGAACTCAT	AATAGAAATCATT[G]TCAAAGAACTCAT
1106	1	812546	TTGAAAATTCTTTA[A]TTTCTGTTTCTATTT	TGAAAATTCTTTA[C]TTTCTGTTTCTATT
1107	1	812641	CTTATAATGGGT[A]GCGCTTAGTAGT	TTATAATGGGT[G]GCGCTTAGTAG
1108	1	813782	TGGAAAAATG[G]ATCATGTCACG	ATGGAAAAATG[A]ATCATGTCACGT
1109	1	813814	GGTAAATAATAG[G]CAGAAAAGCATC	GGTAAATAATAG[A]CAGAAAAGCATCG
1110	1	814429	CAATTCTTTAGT[G]AATTTTGATCCAA	CCAATTCTTTAGT[A]AATTTTGATCCAA
1111	1	814633	TTTAATCGATGG[G]AACATTTTTTCT	GTTTAATCGATGG[A]AACATTTTTTCTA
1112	1	814711	GATGCAATAGT[G]GTAGAATCAAGT	TGATGCAATAGT[A]GTAGAATCAAGTC
1113	1	814859	TATTGGCATAATAA[G]CATTAATATTTTCTT	TTATTGGCATAATAA[A]CATTAATATTTTCTT
1114	1	815881	TGTAAACTATTAAA[T]GAATAATCAATGTTC	TGTAAACTATTAAA[C]GAATAATCAATGTT
1115	1	816343	TAATGGCAGTAGTA[T]TATTATTGTTGTTA	TAATGGCAGTAGTA[A]TATTATTGTTGTTA
1116	1	816437	CAAAAGAATGT[G]TTGATACTGCTG	TCAAAAGAATGT[T]TTGATACTGCTG
1117	1	816443	GAATGTTTTGAT[A]CTGCTGAAACAA	AATGTTTTGAT[G]CTGCTGAAACA
1118	1	816745	TAACCTCCCAAAT[C]ATTGTTAATAATAT	TTAACCTCCCAAAT[T]ATTGTTAATAATATC
1119	1	816762	TGTTAATAATATCA[C]TTTTTCATTGGTTT	TGTTAATAATATCA[T]TTTTTCATTGGTTTT
1120	1	817159	GTACTACTACTATA[G]GCCTTATTCTATTT	GTACTACTACTATA[A]GCCTTATTCTATTTC
1121	1	817830	CACAAATCTCG[G]TCTTAAGTGTT	CACAAATCTCG[T]TCTTAAGTGTTT
1122	1	818147	TTTCAACATGTT[G]GTATCAATGTAAA	TTTTCAACATGTT[T]GTATCAATGTAAA
1123	1	818226	TGAGGCAAAA[C]AAACAAGAACT	CTGAGGCAAAA[T]AAACAAGAACTT
1124	1	818378	TAAGTATTACTAG[A]CACATGCAACTAT	AAGTATTACTAG[G]CACATGCAACTA
1125	1	819016	ATACACTGGAAC[A]AATTTCATCAAAT	TACACTGGAAC[C]AATTTCATCAAA
1126	1	819164	TCCTACATGATT[A]AACCCTATGAAAA	CCTACATGATT[G]AACCCTATGAAA
1127	1	820712	AAGAGTTATAGATTA[G]TATGTGTATTAACAA	AAGAGTTATAGATTA[T]TATGTGTATTAACAAA
1128	1	820771	GGAGATCTGAT[A]TTGTGGGAGAG	GAGATCTGAT[G]TTGTGGGAGAG
1129	1	820889	CTCCTATTTTG[C]TGTTTTGTTCAA	TCTCCTATTTTG[T]TGTTTTGTTCAA
1130	1	820929	AGACTGAATTAA[A]CCCAACATAACA	GACTGAATTAA[G]CCCAACATAACA
1131	1	821004	TTAGTAATGTAATG[A]ATAGTTCGTAAGTA	TAGTAATGTAATG[G]ATAGTTCGTAAGTA
1132	1	821268	CGTGCAAGTGA[A]CAAAAGAATAAA	CGTGCAAGTGA[T]CAAAAGAATAAA
1133	1	821289	TAAATGAACAAT[T]AAGGCTACAAACC	TAAATGAACAAT[A]AAGGCTACAAACC
1134	1	821636	ACTGATTAAAAA[C]TTTTGAAATTCGG	AACTGATTAAAAA[T]TTTTGAAATTCGG
1135	1	821920	AAATCTAATCTGTAT[A]TGAAATGACATAATT	AATCTAATCTGTAT[C]TGAAATGACATAAT
1136	1	821962	GATTTTTCAAGAA[A]AGCTTAGTAACAA	ATTTTTCAAGAA[G]AGCTTAGTAACAA
1137	1	822048	CAAAAATCACTAA[G]GTTTGAATTTTAC	CAAAAATCACTAA[T]GTTTGAATTTTACA
1138	1	822229	AGGTTCATAACA[C]ATAAAGAAACATG	GAGGTTCATAACA[T]ATAAAGAAACATG
1139	1	822247	AAACATGAAGG[C]AAAAGAACATG	AAACATGAAGG[T]AAAAGAACATGC
1140	1	822455	AAACGTTTCCA[C]TACTTCTTCTTT	AAAACGTTTCCA[T]TACTTCTTCTTT
1141	1	822589	AGATACACAGAAAG[A]AATAATAATAAAGTC	AGATACACAGAAAG[G]AATAATAATAAAGT
1142	1	823250	TGATAATCATTTGAT[A]TGTAAAATTCATAGT	GATAATCATTTGAT[G]TGTAAAATTCATAG
1143	1	823285	TTTGCAAAAATA[C]TCCAACAAAATC	TTTGCAAAAATA[T]TCCAACAAAATCT
1144	1	823775	AGTATCAAATCAA[C]CAATTAACTAATTC	AAGTATCAAATCAA[T]CAATTAACTAATTCA
1145	1	823893	AGGTGAGAAA[C]ACGAAAGACAT	GAGGTGAGAAA[T]ACGAAAGACAT
1146	1	826790	TCCACTAAATTT[A]CCACCTAATCTAC	CCACTAAATTT[G]CCACCTAATCTA
1147	1	827438	CATCGATATAATG[A]AAGATTGCTTTATT	CATCGATATAATG[G]AAGATTGCTTTAT
1148	1	829311	GTGGTGAACCC[A]TCACTTTATAAT	TGGTGAACCC[C]TCACTTTATAA
1149	1	829400	TTCGGTAGATG[A]ATATTTTTCGGT	TTCGGTAGATG[G]ATATTTTTCGG
1150	1	830714	GGCCATTAATAA[A]GATGATGTATGTG	GGCCATTAATAA[G]GATGATGTATGT
1151	1	831229	AGCATCTAATTTAG[C]TAAATTATCTCAAT	AGCATCTAATTTAG[G]TAAATTATCTCAAT
1152	1	831278	AAGGACAACAAGA[A]TTATTAAATCAATC	AAGGACAACAAGA[G]TTATTAAATCAAT
1153	1	831547	CCTAAATTTGGTC[C]CATATTATTAAATG	TCCTAAATTTGGTC[T]CATATTATTAAATG
1154	1	831642	ATTTAAAACATGAT[A]TTTCCATTTATGAAA	TTTAAAACATGAT[G]TTTCCATTTATGAA
1155	1	831951	ACTCGGCTTTAG[C]TATATATGTATGT	AACTCGGCTTTAG[T]TATATATGTATGTA
1156	1	832722	GGGAGGAACTTT[T]AATTTTAAGTAAG	GGGAGGAACTTT[C]AATTTTAAGTAA
1157	1	835410	AATTTTTGATGATT[A]GTTTGTTCTTTAATT	TTTTTGATGATT[G]GTTTGTTCTTTAA
1158	1	836157	TATCATTAATTT[C]CCATTTTTGGGAT	TATCATTAATTT[G]CCATTTTTGGGAT
1159	1	836595	AAGAAGTATTAGA[A]CTTAATCCACCAT	AGAAGTATTAGA[G]CTTAATCCACCA
1160	1	837849	GTATAGCTCATAAT[T]TAGTGTAACAGTTT	TATAGCTCATAAT[C]TAGTGTAACAGTTT
1161	1	837941	TGCTTCCAAGA[C]TAATAATTCTGG	TTGCTTCCAAGA[T]TAATAATTCTGG
1162	1	837983	ATCTTAATTCTAATA[C]TTACTTTGTAATTGA	AATCTTAATTCTAATA[T]TTACTTTGTAATTGAA
1163	1	838010	GAATACTTTGCAA[C]TTATGTTAAAAAAG	TGAATACTTTGCAA[T]TTATGTTAAAAAAG
1164	1	838025	TATGTTAAAAAAG[A]CAGAAATCTTTTTG	TATGTTAAAAAAG[G]CAGAAATCTTTTT
1165	1	838293	CTTAAGATACACATA[A]ATATACACTACTAAC	TTAAGATACACATA[G]ATATACACTACTAAC
1166	1	838667	AAAAAAGGTAAT[G]AAGAAGAAGGAG	AAAAAAGGTAAT[A]AAGAAGAAGGAGG
1167	1	839638	CTATTATTTCTTC[G]AAAAGTTTATTTCC	ACTATTATTTCTTC[A]AAAAGTTTATTTCC
1168	1	841596	GAACATTACCAGG[A]ATTAATGAAAATC	AACATTACCAGG[G]ATTAATGAAAATC
1169	1	843217	CCAATACCGTG[T]TTTTTACAGTAA	CCAATACCGTG[C]TTTTTACAGTA
1170	1	843229	TTTTTTACAGTA[G]TCGTTTAACTCTC	GTTTTTTACAGTA[A]TCGTTTAACTCTC
1171	1	843412	CAATGAATGCAT[G]ATTTCTTCGTAT	CAATGAATGCAT[A]ATTTCTTCGTATG
1172	1	843454	AACGATGTATTTG[T]AAGACATCAATATA	ACGATGTATTTG[C]AAGACATCAATA
1173	1	843466	AAGACATCAAT[G]TAGGTACCCAA	TAAGACATCAAT[A]TAGGTACCCAAAC
1174	1	843520	AATATGTTTTCT[G]CTTAATCCCTTG	AATATGTTTTCT[A]CTTAATCCCTTGC
1175	1	843529	CTACTTAATCC[C]TTGCCATTCATG	TCTACTTAATCC[T]TTGCCATTCATG
1176	1	843631	ATTCTTTCACG[T]GGGATATCATAC	AATTCTTTCACG[A]GGGATATCATAC
1177	1	844293	AAAAATCGCTT[C]ATCAGTCAACA	AAAAATCGCTT[T]ATCAGTCAACAC
1178	1	844374	ACTCAAAATAGT[T]TTTGATGCCATT	ACTCAAAATAGT[C]TTTGATGCCATT
1179	1	844844	ACTACATAACA[C]ACTTAAGCAGCA	AACTACATAACA[A]ACTTAAGCAGCA
1180	1	845606	TGAGAAGTAGCA[T]TTGGTTAAAATG	GAGAAGTAGCA[C]TTGGTTAAAATG
1181	1	845964	TCCTTCAATTGA[T]GAGAGATTTTTC	CCTTCAATTGA[C]GAGAGATTTTTC
1182	1	846287	GGATACAGAAA[C]GATATTATCCGA	AGGATACAGAAA[T]GATATTATCCGAC
1183	1	846388	TCTATACTATAGT[A]CCAAGTTTCTCAC	CTATACTATAGT[C]CCAAGTTTCTCAC
1184	1	846458	TTGAATATGTCA[T]GTGATAGACTGTT	TGAATATGTCA[C]GTGATAGACTGT
1185	1	846633	TTAAATGGTAACT[A]TTTGATTCACATTG	TAAATGGTAACT[G]TTTGATTCACATT
1186	1	846806	ACAACATGGTGT[T]AGATACTATTCC	CAACATGGTGT[C]AGATACTATTCC
1187	1	847058	ACTGAACCATC[G]ATATTTGAGTTG	ATACTGAACCATC[T]ATATTTGAGTTGA
1188	1	847086	GAAAAAATTAACT[A]TTGAGGATTCAGT	AAAAAATTAACT[G]TTGAGGATTCAGT
1189	1	847346	TCGAGATATTTT[C]ATTAAAAACCACA	TTCGAGATATTTT[T]ATTAAAAACCACAA
1190	1	847484	CTCAACAGTATAA[A]CAAATTTTGATGA	TCAACAGTATAA[G]CAAATTTTGATGA
1191	1	847953	CCTAAAAGTTTTATT[A]ATGATCATAACTTTT	CTAAAAGTTTTATT[G]ATGATCATAACTTTT
1192	1	848036	TTATTTCAAAAAATT[A]ATTGATGCAAATATAA	TATTTCAAAAAATT[G]ATTGATGCAAATATA
1193	1	849005	TGACGTCTTTT[C]TCTTCAGCTAA	TGACGTCTTTT[T]TCTTCAGCTAA
1194	1	849836	CACTGGTTTCAA[T]TTGAACAATAATG	CACTGGTTTCAA[C]TTGAACAATAAT
1195	1	850182	TGTCTAATCCG[G]CAATTATTGTTT	GTGTCTAATCCG[A]CAATTATTGTTT
1196	1	850359	TCCCAGCAAGA[G]TCAATATTAAGA	TTCCCAGCAAGA[A]TCAATATTAAGA
1197	1	850663	AAAATGGTTTTG[A]AATTGTTTGAAAA	AAAATGGTTTTG[G]AATTGTTTGAAA
1198	1	850672	TTTGGAATTGTTT[G]AAAATCTTCTTTA	TTTTGGAATTGTTT[A]AAAATCTTCTTTAA
1199	1	850729	TTTCCATTAATTT[G]GAACAAATTTGAT	CTTTCCATTAATTT[A]GAACAAATTTGATT
1200	1	851062	TTTACCCATATT[C]GATAGTATTGGTT	TTTTACCCATATT[T]GATAGTATTGGTTT
1201	1	852764	CAGTGGTACTAAA[T]AGTTTATCTTTAGA	CAGTGGTACTAAA[A]AGTTTATCTTTAGA
1202	1	852803	ATGGTTCCTTA[C]CGATACTAAAGA	CATGGTTCCTTA[A]CGATACTAAAGA
1203	1	852946	ATGTCACTTGCA[G]AACAATGTAATA	ATGTCACTTGCA[A]AACAATGTAATAA
1204	1	853055	ATGACTATTGTTT[T]AGTTTTGTCTTTTA	TGACTATTGTTT[C]AGTTTTGTCTTT
1205	1	853074	TGTCTTTTAAAAG[C]GAATCAAGTATTA	TTGTCTTTTAAAAG[T]GAATCAAGTATTAT
1206	1	853410	ACTGAGTTTTTA[C]TTGTACATCGTT	ACTGAGTTTTTA[T]TTGTACATCGTTT
1207	1	853524	GATAATTTGTG[A]ACGGTAGTGTTG	GATAATTTGTG[G]ACGGTAGTGTT
1208	1	853701	TCATCGTTAGC[T]TCTTGATTTGAA	TCATCGTTAGC[C]TCTTGATTTGA
1209	1	853784	TATTACCCTTTT[G]ATGTTATTGCTCT	ATATTACCCTTTT[A]ATGTTATTGCTCTT
1210	1	855733	TAATAGATGAGA[G]AATTGCTCAAAGT	TTAATAGATGAGA[T]AATTGCTCAAAGTG
1211	1	855815	AAGAAAAAATCT[A]AGCCAATTCATTG	AAGAAAAAATCT[G]AGCCAATTCATT
1212	1	857750	AAGGAAATAAGA[G]CAATTATACGACA	AAAGGAAATAAGA[A]CAATTATACGACA
1213	1	857855	TAATACATCG[G]TCCCCATTGAA	CTAATACATCG[A]TCCCCATTGAAT
1214	1	857953	GTACAGATATACA[T]CAAGTAGGTACAT	TACAGATATACA[C]CAAGTAGGTACAT
1215	1	857971	GTAGGTACATCAGT[T]AGTTATAAATATGA	TAGGTACATCAGT[C]AGTTATAAATATGA
1216	1	859032	TTATTTTTAATATT[G]GTATAATGGGGTTTA	GTTATTTTTAATATT[A]GTATAATGGGGTTTAA
1217	1	859513	TATTATATCTATTTA[A]ATAATCCGGATAAACT	TATTATATCTATTTA[G]ATAATCCGGATAAACT
1218	1	860048	CCATAGTTCAA[A]TTAGCGTAACCA	CCATAGTTCAA[G]TTAGCGTAACC
1219	1	860411	GCACTAATGGT[G]TCATCTTTAGTG	AGCACTAATGGT[A]TCATCTTTAGTG
1220	1	860510	GATAGAAATCTTT[G]TTGATTAAATCGT	TGATAGAAATCTTT[A]TTGATTAAATCGTT
1221	1	861334	GATACTTTGAAAGA[G]AACTATAACTAGAA	ATACTTTGAAAGA[C]AACTATAACTAGAA
1222	1	862309	CAATTACTGGGTTT[A]CATTTATATTAAAAT	AATTACTGGGTTT[G]CATTTATATTAAAA
1223	1	867040	TTGTCAAAGATT[G]AACATTATGTGTT	GTTGTCAAAGATT[A]AACATTATGTGTT
1224	1	867388	ATATGATCCTTT[G]ATGACTTTGCTT	TATATGATCCTTT[A]ATGACTTTGCTTC
1225	1	867767	TTTCCCAGTTAA[T]GATTCTGATGAT	TTTCCCAGTTAA[A]GATTCTGATGAT
1226	1	868223	CTCAAAAATTCTT[A]GAAAACAAAGATTG	CTCAAAAATTCTT[T]GAAAACAAAGATT
1227	1	869405	GGAAGTTACATAT[T]AGACATATTATCCA	GGAAGTTACATAT[C]AGACATATTATCC
1228	1	869563	TCCATAACGGTT[T]CATTAACAAGAT	CCATAACGGTT[C]CATTAACAAGA
1229	1	871513	ATTGTTTGTCG[T]TTTGTTTGTTTG	ATTGTTTGTCG[G]TTTGTTTGTTT
1230	1	873436	TTCTCTTTAAAT[C]TACCATCAGTGTA	TTTCTCTTTAAAT[T]TACCATCAGTGTA
1231	1	873445	AAATTTACCATCA[G]TGTAATACATTTCT	TAAATTTACCATCA[T]TGTAATACATTTCT
1232	1	874747	GTTCTGAATGC[C]GTTTTAACATG	GTTCTGAATGC[T]GTTTTAACATGG
1233	1	875263	TTCCAAATGAAAT[T]AATGCTCCTAATA	TCCAAATGAAAT[C]AATGCTCCTAAT
1234	1	875964	TACTTACTTACT[A]GTACTCCCACTC	ACTTACTTACT[G]GTACTCCCACT
1235	1	876246	AATGTAAGGC[G]CGTGACTTATA	AAAATGTAAGGC[A]CGTGACTTATAT
1236	1	876323	TTATGGTGTTG[A]AATTTGCAACAA	TTATGGTGTTG[G]AATTTGCAACA
1237	1	876900	AGTTTCTAAC[C]AACAATTGGCG	AAGTTTCTAAC[T]AACAATTGGCGT
1238	1	877296	AATAAAGAAAAGC[A]TGAACTCTATTGT	ATAAAGAAAAGC[G]TGAACTCTATTG
1239	1	877826	GATTGATCTAC[C]ATTACCGATCAA	ATGATTGATCTAC[T]ATTACCGATCAAT
1240	1	878075	GAACTAGATTCTG[A]AAGCAAAATTAAA	AACTAGATTCTG[C]AAGCAAAATTAAA
1241	1	878149	CGTTGTCTTTTT[G]AAATGAATAAAAA	TCGTTGTCTTTTT[A]AAATGAATAAAAAA
1242	1	878578	TTTACACCACTA[A]ACATAGTTGAGT	TTACACCACTA[G]ACATAGTTGAGT
1243	1	879284	GTACTGACACTAA[A]TATGCTGATATCA	TACTGACACTAA[G]TATGCTGATATCA
1244	1	879444	TGTGGTTAGCT[A]GTGTCAAACAA	GTGGTTAGCT[G]GTGTCAAACA
1245	1	879555	TGATTTCAAAGTA[C]ATGTATAAGTAGTT	CTGATTTCAAAGTA[T]ATGTATAAGTAGTTT
1246	1	879922	TAATATAGAGAAAGA[C]GAATTTTTATTAATAC	GTAATATAGAGAAAGA[T]GAATTTTTATTAATAC
1247	1	879964	CACTATTAAACATAT[A]AAATCATGTAATACTG	CACTATTAAACATAT[G]AAATCATGTAATACT
1248	1	881471	TGTTAAAGACTTG[A]TGATCTATTTATGT	TGTTAAAGACTTG[T]TGATCTATTTATGT
1249	1	882117	CAAAACTTGAAAA[A]CCAAAAATACAAA	CAAAACTTGAAAA[T]CCAAAAATACAAA
1250	1	882242	CATCTAAACATT[C]TATCAACACACAA	TCATCTAAACATT[T]TATCAACACACAA
1251	1	884073	ATCAGCTATTTTAT[A]ATCTTTAGATGTGT	TCAGCTATTTTAT[G]ATCTTTAGATGTG
1252	1	884475	TTATTCTTGCCT[T]TTATTTCTCTCC	TATTCTTGCCT[G]TTATTTCTCTCC
1253	1	886637	TGGTTCTTGTA[A]ACAGTTCTTGC	GGTTCTTGTA[G]ACAGTTCTTGC
1254	1	886956	CAAATCGTATTTA[A]CAATTTCTTGTTC	AAATCGTATTTA[G]CAATTTCTTGTTC
1255	1	888207	AAGAAAGTAAGT[T]ATCACGCAATTG	AAGAAAGTAAGT[A]ATCACGCAATTG
1256	1	888358	GTAAAACAATTGG[T]TTTATCTATACCC	TAAAACAATTGG[C]TTTATCTATACCC
1257	1	888741	AGAAATAGGGA[C]TAATGAGGCTG	AGAAATAGGGA[T]TAATGAGGCTGA
1258	1	888953	TAAATAATGTGAT[T]TGTCAACAAAAAAA	TAAATAATGTGAT[G]TGTCAACAAAAAA
1259	1	889557	AAATTGTTTATCA[G]AATTTGCTCAATT	AAATTGTTTATCA[C]AATTTGCTCAATT
1260	1	889637	ATTAGATAATAG[C]ATGGTCTAGTGGT	TATTAGATAATAG[A]ATGGTCTAGTGGTT
1261	1	889674	CTTCTTCTAATA[A]CTTGACAGGTTTT	CTTCTTCTAATA[G]CTTGACAGGTTT
1262	1	889698	TTTTCTTTATATTA[C]TACACTTTGTTAAGG	TTTTCTTTATATTA[T]TACACTTTGTTAAGG
1263	1	889707	TTATTACACTTT[C]TTAAGGCAGTGT	TTATTACACTTT[G]TTAAGGCAGTGT
1264	1	890765	CAAAGTGTTCTT[T]AAAGAGTAAGCA	AAAGTGTTCTT[C]AAAGAGTAAGCA
1265	1	892839	CATCGTCAGAT[G]AAATAACCCATA	CATCGTCAGAT[C]AAATAACCCATA
1266	1	893353	TACAATATTGAAAT[G]TCATTAGGATTATG	ATACAATATTGAAAT[A]TCATTAGGATTATGG
1267	1	893410	AATATTCTTTATC[G]GAAACAAGTTCAT	AATATTCTTTATC[C]GAAACAAGTTCAT
1268	1	893458	TTCTTTCCAATG[T]AATTCATAATCCA	TTCTTTCCAATG[C]AATTCATAATCC
1269	1	893470	AATGTAATTCATAATC[T]AACAAATAATCATTTA	TGTAATTCATAATC[C]AACAAATAATCATT
1270	1	893506	TAATTTATTATCTTT[T]AACCATTGTTTGAAT	ATTTATTATCTTT[C]AACCATTGTTTGAA
1271	1	893542	TTTATTGTTTG[T]TGTCGTGATCG	TTATTGTTTG[C]TGTCGTGATCG
1272	1	893682	GAATGTTATAATAGG[T]GTAGTATTTATCAAA	AATGTTATAATAGG[C]GTAGTATTTATCAA
1273	1	897264	TCATTCATTCT[A]TTCCCACCACA	CATTCATTCT[G]TTCCCACCAC
1274	1	897703	AATATAAACAATTA[A]AAACTAGGTAAGAGA	AATATAAACAATTA[G]AAACTAGGTAAGAGA
1275	1	897770	GCAGGAAGAAG[A]AAAAGCAAAAA	GCAGGAAGAAG[T]AAAAGCAAAAAA
1276	1	897799	AAAAGAAAAGC[A]GAAACCACACT	AAAGAAAAGC[G]GAAACCACAC
1277	1	898370	GATCATTTGAA[G]TCTCAGCAACA	GATCATTTGAA[A]TCTCAGCAACAA
1278	1	899663	GATATTAGTTTACTT[A]TATCTTTTGAAGGTT	ATATTAGTTTACTT[T]TATCTTTTGAAGGTT
1279	1	899694	GCATTTTTTCAT[C]TTAATGCAAACTA	AGCATTTTTTCAT[T]TTAATGCAAACTA
1280	1	899705	TTTAATGCAAA[A]TATAGGGGGGTT	TTTAATGCAAA[C]TATAGGGGGGT
1281	1	899781	TTTTTCTATTTT[C]GATAACGGGTTA	TTTTTTCTATTTT[T]GATAACGGGTTAA
1282	1	899913	TTTTTAATATTCATAC[A]TAATACATGTACATAG	TTTTAATATTCATAC[C]TAATACATGTACATAG
1283	1	900117	CTTGACCATGA[C]GAAGTTTGATT	CTTGACCATGA[T]GAAGTTTGATTG
1284	1	900150	TATCTTTCTGTCC[T]TTTTCTAATACATC	ATCTTTCTGTCC[C]TTTTCTAATACAT
1285	1	900633	GCCAAAATGA[C]AATGGTCTACG	TGCCAAAATGA[T]AATGGTCTACG
1286	1	900690	TGAAATAAGCAAT[A]AAATAACCAGAAAC	GAAATAAGCAAT[G]AAATAACCAGAAA
1287	1	900717	CATATTTTATAAT[G]TCAAATGTGATGGT	ACATATTTTATAAT[A]TCAAATGTGATGGTC
1288	1	901180	AATTTTAACATGATG[A]TAATGAATAAATCAG	ATTTTAACATGATG[T]TAATGAATAAATCAG
1289	1	901375	ATTGCTATTAA[C]TGTGGTGGTTTG	TATTGCTATTAA[T]TGTGGTGGTTTG
1290	1	902136	TTCTTCTTCTAA[T]GATATGGCAAGT	TCTTCTTCTAA[C]GATATGGCAAGT
1291	1	903695	TGACTTTTGCTG[G]TATATTTGTATCA	GTGACTTTTGCTG[A]TATATTTGTATCA
1292	1	904085	GAATAGGTGGTA[T]AATGAGATAAGGG	GAATAGGTGGTA[G]AATGAGATAAGG
1293	1	904517	TTGGTAAATATCC[T]TAGAAAAGAACAG	TGGTAAATATCC[G]TAGAAAAGAACA
1294	1	905142	GAAATTTCGCTAT[G]ATTACTCTCATAG	GAAATTTCGCTAT[C]ATTACTCTCATAG
1295	1	905274	ATAAAACACTGAA[T]TTACTAGTTTGAAG	ATAAAACACTGAA[C]TTACTAGTTTGAA
1296	1	905610	TTGTGACAACAT[G]ATTGGATAATTG	TTGTGACAACAT[A]ATTGGATAATTGA
1297	1	905850	GTTTTACTTGG[G]TGAAACTTTGC	GTTTTACTTGG[A]TGAAACTTTGCA
1298	1	905985	CAAAAAGACAG[G]TTAAAACTAGGC	CAAAAAGACAG[C]TTAAAACTAGGC
1299	1	906030	GATACTTTGTTT[T]GTTGGTCTTTAC	ATACTTTGTTT[C]GTTGGTCTTTAC
1300	1	906039	TTTTGTTGGTCT[T]TACTACAAATTTC	GTTTTGTTGGTCT[A]TACTACAAATTTC
1301	1	906562	AATTTTGCATTT[G]ATTTTGGAACAG	AATTTTGCATTT[A]ATTTTGGAACAGT
1302	1	909168	TACTACGACCT[A]TTTCACCTGATC	ACTACGACCT[G]TTTCACCTGA
1303	1	909302	CTTAACAGATCT[A]TTCACCTCTTCTT	TTAACAGATCT[G]TTCACCTCTTCT
1304	1	909723	TATACATATGAT[G]GAGACACATCGT	TATACATATGAT[T]GAGACACATCGTC
1305	1	910055	TCTTTGTCAGA[G]TTCACTTCATTC	TTCTTTGTCAGA[A]TTCACTTCATTC
1306	1	910644	ATCTAAAGTGAAT[A]AAACAAATCCAAAA	TCTAAAGTGAAT[G]AAACAAATCCAA
1307	1	910965	TTTTTCTCTTTC[A]CTACAAAATACCT	TTTTTCTCTTTC[C]CTACAAAATACC
1308	1	911439	AATGTAAATTTG[A]TCCCAGTTTTCA	ATGTAAATTTG[G]TCCCAGTTTTCA
1309	1	911754	GTCACCAGCAAT[A]AATTTAGCAAAA	TCACCAGCAAT[G]AATTTAGCAAA
1310	1	912215	GTCACCGTTGA[T]TTTGAAAAAATC	GTCACCGTTGA[C]TTTGAAAAAAT
1311	1	916956	ACAGCAAACAAATT[A]ATATCATATAACCT	CAGCAAACAAATT[G]ATATCATATAACC
1312	1	917067	AATTTTGAAAT[A]GCCAGCTCAACT	ATTTTGAAAT[G]GCCAGCTCAAC
1313	1	917153	ATATTTGTTTG[C]AAGAGCTTCCAA	CATATTTGTTTG[T]AAGAGCTTCCAAT
1314	1	917208	TTTTGTATTAGG[A]TCTTTCAAAAGCA	TTTTGTATTAGG[G]TCTTTCAAAAGC
1315	1	917469	AGTAACGAGTTG[T]TTGAATACATATC	AGTAACGAGTTG[C]TTGAATACATAT
1316	1	918001	ATTCAACAACTGA[G]AATACATTAATGT	ATTCAACAACTGA[A]AATACATTAATGTC
1317	1	920184	TATGTAGCAATG[C]TCTCTGTATACA	CTATGTAGCAATG[T]TCTCTGTATACAA
1318	1	921400	TTACATCATACCT[C]TAGAAAGTACATC	TTACATCATACCT[T]TAGAAAGTACATC
1319	1	921467	AAGAATTTCAGA[A]TGAAGTGTTGAA	AGAATTTCAGA[G]TGAAGTGTTGAA
1320	1	921496	CAGAATACAGAA[A]AGATTATTGTGGT	CAGAATACAGAA[G]AGATTATTGTGGT
1321	1	923871	AAAATTTTCAATAA[A]GGTTCAAATAAAAC	AAATTTTCAATAA[G]GGTTCAAATAAAAC
1322	1	925859	AATAGGTGGTG[A]TTTGGACAATG	AATAGGTGGTG[T]TTTGGACAATG
1323	1	926172	CAAATTCAATACAG[A]AATATTCTTCAATT	CAAATTCAATACAG[T]AATATTCTTCAATTG
1324	1	926394	TGCTGAATGTT[C]ATCGGTTTTTA	TTGCTGAATGTT[T]ATCGGTTTTTAT
1325	1	926688	GTATTATAATTTAAA[A]TACCAGTTTTAAAAGA	GTATTATAATTTAAA[G]TACCAGTTTTAAAAGA
1326	1	927221	GTGAATCAAAA[C]AGGAAGAGAGTA	GTGAATCAAAA[G]AGGAAGAGAGTA
1327	1	928365	ATATTAACTTGA[G]TTCACCACAACA	ATATTAACTTGA[T]TTCACCACAACAC
1328	1	928858	TACTGGATTTT[A]AAGTCCTGCATG	TACTGGATTTT[T]AAGTCCTGCATG
1329	1	929892	GCTGATATTTT[T]GGATCCAACTTG	GCTGATATTTT[C]GGATCCAACTT
1330	1	932118	TCTGTCATGTACTA[G]TGACAAATATATTA	TCTGTCATGTACTA[A]TGACAAATATATTAA
1331	1	932221	ACCTGAGCTTTT[G]TTTATAAAGTCT	ACCTGAGCTTTT[C]TTTATAAAGTCTA
1332	1	932644	TTAAAGATATTTG[T]TTGACAGATTTGTT	TTAAAGATATTTG[C]TTGACAGATTTGT
1333	1	932663	ATTTGTTAGGC[G]AATATGACGAC	ATTTGTTAGGC[A]AATATGACGACA
1334	1	933365	AAAAGTGTTAAA[C]GGAATACCAAAA	AAAAGTGTTAAA[T]GGAATACCAAAAG
1335	1	934073	AAATACAGATCAAA[C]ATTTTTGTACAATA	AAATACAGATCAAA[T]ATTTTTGTACAATAC
1336	1	937416	ATTCAATTTATCAAT[C]ATATCTAAACTTAAAT	ATTCAATTTATCAAT[G]ATATCTAAACTTAAAT
1337	1	940339	ATAAATGGTATAA[A]TCGTCTATTTCCAG	TAAATGGTATAA[G]TCGTCTATTTCCA
1338	1	942689	GGAAATTGGT[C]CTCTGGAGTT	AGGAAATTGGT[T]CTCTGGAGTTA
1339	1	943633	TCTTAAGTTAA[C]GGTCACTGTTC	CTCTTAAGTTAA[T]GGTCACTGTTCA
1340	1	943660	TACAAGCAAATT[C]AAATAGCACTTTT	CTACAAGCAAATT[T]AAATAGCACTTTT
1341	1	943759	AATTCTTTCTAA[G]AACGAAAGATGAA	TAATTCTTTCTAA[A]AACGAAAGATGAA
1342	1	944777	GCAAGAATCGA[A]ACAGAAGCTTA	GCAAGAATCGA[T]ACAGAAGCTTAT
1343	1	945605	AAAACGAGAAGT[T]AGATTTTGTGTAA	AAACGAGAAGT[C]AGATTTTGTGTA
1344	1	945797	GTTGTCTGATAT[G]CTCTAGAGAAAA	TGTTGTCTGATAT[A]CTCTAGAGAAAAT
1345	1	946062	CTTACTATTATTAT[T]TACTTTTCCGCATA	CTTACTATTATTAT[C]TACTTTTCCGCATA
1346	1	947735	TAAGTTTAAATTTG[A]GTTAATGTTAATGTC	AAGTTTAAATTTG[G]GTTAATGTTAATGT
1347	1	948543	GATTCTTTTGAA[A]AGATCACTCAAAT	GATTCTTTTGAA[G]AGATCACTCAAA
1348	1	948617	AATCTAATCAGTC[C]TTTTGAACTATTG	AATCTAATCAGTC[T]TTTTGAACTATTGA
1349	1	948630	CTTTTTGAACTATT[A]ACTAGTATTCTCTT	TTTTTGAACTATT[G]ACTAGTATTCTCTT
1350	1	950665	CAAAAGAGATC[A]ACTGTTGCTCA	AAAAGAGATC[C]ACTGTTGCTCA
1351	1	951547	GAAGAATTCGT[T]GCTTCTTTCTAA	GAAGAATTCGT[C]GCTTCTTTCTA
1352	1	951811	CAATTCATCATGAA[C]ATAAATAGAACTAG	CAATTCATCATGAA[A]ATAAATAGAACTAGA
1353	1	951929	TCCTTTTGTTTG[A]TTTTATCAAACTT	TCCTTTTGTTTG[T]TTTTATCAAACTT
1354	1	952017	TTTGTTAGTTT[G]TTTCGCGTAAC	TTTGTTAGTTT[A]TTTCGCGTAACA
1355	1	952461	CAATTTAAATCAAAT[T]AAATCACAATTGTAT	AATTTAAATCAAAT[C]AAATCACAATTGTAT
1356	1	952602	ACAAACTGAATT[T]GTTTCTACGAAA	CAAACTGAATT[C]GTTTCTACGAAA
1357	1	953217	AGATAACGAAGA[G]GAAACAATAGAA	AGATAACGAAGA[C]GAAACAATAGAA
1358	1	953259	GAGGCATTGAA[A]CGTAAGCTTAA	AGGCATTGAA[G]CGTAAGCTTAA
1359	1	953646	ACTCATAAAGATGA[T]TTATTTGGTAATTT	CTCATAAAGATGA[C]TTATTTGGTAATTT
1360	1	953742	AACTACTAAATT[G]TACCCTAACGTT	AAACTACTAAATT[A]TACCCTAACGTTTT
1361	1	954851	TCAAACTTGGA[C]GAAATGGAATA	TTCAAACTTGGA[T]GAAATGGAATAA
1362	1	954965	ATAATAACAATTT[C]GACAAATAGCAAAA	CATAATAACAATTT[T]GACAAATAGCAAAA
1363	1	955935	AACTTTACAATA[C]CAATTTCATCGG	AACTTTACAATA[G]CAATTTCATCGG
1364	1	958160	CAACTAATAGT[T]CAGCAGGATGTT	ACAACTAATAGT[A]CAGCAGGATGTT
1365	1	958967	GATTCGAGG[C]ATTGTCGTCA	TAGATTCGAGG[T]ATTGTCGTCAT
1366	1	959698	CATTGACAGAC[T]ACATTAACACGA	ATTGACAGAC[G]ACATTAACACG
1367	1	959779	TTTCCCCTGG[G]TATTCAATTCT	ATTTCCCCTGG[T]TATTCAATTCTT
1368	1	960150	AGGGTGTTGG[G]CATTCATTATT	TAAGGGTGTTGG[A]CATTCATTATTA
1369	1	960261	GGGTATTAAAAAT[T]AAAGCAAAAGTATC	GGGTATTAAAAAT[C]AAAGCAAAAGTAT
1370	1	961064	TTATCTATATTTCA[A]CAGATAAATAAAGCA	TTATCTATATTTCA[C]CAGATAAATAAAGCA
1371	1	962028	AAATGGCTGATT[T]ATATGTCCCATT	AATGGCTGATT[C]ATATGTCCCAT
1372	1	962508	ATGACTTGACTG[G]AATGAATATTGT	AATGACTTGACTG[A]AATGAATATTGTT
1373	1	963847	CAATGCCATTATA[T]GGAACCAAATATA	AATGCCATTATA[C]GGAACCAAATAT
1374	1	964197	AAGAAAGGATAGA[C]CTTTGTTTATAAAT	GAAGAAAGGATAGA[T]CTTTGTTTATAAAT
1375	1	964506	TTCTTATCGCAA[C]AATATTTGGAAC	TTCTTATCGCAA[T]AATATTTGGAACA
1376	1	964616	TTATCTCACAA[C]CCACATCTCAT	TTATCTCACAA[T]CCACATCTCATC
1377	1	965105	CATATCACTAAGCT[T]AAAATAAAAAACAC	ATATCACTAAGCT[G]AAAATAAAAAACAC
1378	1	968558	AGAGTTGCTAAT[A]AAATTGTTGGTAA	AGAGTTGCTAAT[C]AAATTGTTGGTA
1379	1	970804	GTTTGGATAATG[A]TGTCTAGATTGAA	GTTTGGATAATG[G]TGTCTAGATTGA
1380	1	971401	CTGGAAAATTAAT[C]GATTCATTTAGTG	CTGGAAAATTAAT[T]GATTCATTTAGTGA
1381	1	971440	AATACGATATTTA[C]AAAATTGACTTGAA	GAATACGATATTTA[T]AAAATTGACTTGAAG
1382	1	971704	AATCAAGATATCTCA[A]TTTATAATATTACCAA	ATCAAGATATCTCA[G]TTTATAATATTACCA
1383	1	972275	ATTAGCTAGAAAAC[T]AGTGTATAAAAAAC	TTAGCTAGAAAAC[A]AGTGTATAAAAAAC
1384	1	972341	AAAGTAAGAAATA[T]AGTGTTTAACGGT	AAGTAAGAAATA[A]AGTGTTTAACGGT
1385	1	972550	TTGTGTAGATAT[G]ATTTGCTGAGAA	TTGTGTAGATAT[C]ATTTGCTGAGAA
1386	1	973145	CATACAACAACTC[T]TATTACCTATCATG	CATACAACAACTC[C]TATTACCTATCAT
1387	1	974546	TTGACCAATTG[G]TTTTTGCTAGT	TTTGACCAATTG[A]TTTTTGCTAGTA
1388	1	975148	CTTTGTTGCTA[G]AGTCAAAACAC	CTTTGTTGCTA[A]AGTCAAAACACA
1389	1	975257	AAATTTTGTTTG[G]TAGTAATCACCA	GAAATTTTGTTTG[A]TAGTAATCACCAG
1390	1	975467	TTTGGAATT[G]GCTCCGTCAA	TTTTTGGAATT[A]GCTCCGTCAAT
1391	1	975616	CTGGCTCCATAG[T]GTAATTTCTTATA	TGGCTCCATAG[C]GTAATTTCTTA
1392	1	975636	TTTCTTATATTCATA[T]TATTTCTTCCTTCTT	TTCTTATATTCATA[G]TATTTCTTCCTTCTT
1393	1	976551	CATTGAAGGT[G]CCAAACATGTT	CCATTGAAGGT[A]CCAAACATGTT
1394	1	976637	TAAGACGAGATTC[G]ATATAAATCAAAT	TTAAGACGAGATTC[A]ATATAAATCAAATC
1395	1	976677	ATTGATTTTTGTT[C]GATATAAAATCGA	AATTGATTTTTGTT[T]GATATAAAATCGAA
1396	1	977278	CCAAGTGTAAAAC[T]AAACTTCTTTATG	CAAGTGTAAAAC[C]AAACTTCTTTATG
1397	1	977419	AATATCGTTTATC[G]AAAAATTCTTGATT	AAATATCGTTTATC[A]AAAAATTCTTGATT
1398	1	977507	ACATCTATTATA[G]CTCCATTTTCACC	GACATCTATTATA[T]CTCCATTTTCACC
1399	1	977525	CATTTTCACCTGTT[C]TCAAATATAAATAA	CATTTTCACCTGTT[T]TCAAATATAAATAA
1400	1	977776	TTCATTAGTATC[C]AAGTCTTGGAAA	GTTCATTAGTATC[T]AAGTCTTGGAAAA
1401	1	979056	TCAGCAATAGCTA[T]TTTCTCACATATA	CAGCAATAGCTA[C]TTTCTCACATATA
1402	1	979447	AGATTGTTGATTTAT[A]TCAGTAAAATTTTTT	GATTGTTGATTTAT[T]TCAGTAAAATTTTTT
1403	1	979453	TTGATTTATATCAGT[G]AAATTTTTTAATAAAC	GTTGATTTATATCAGT[A]AAATTTTTTAATAAAC
1404	1	979615	TACGAGGTAAAAA[T]GTTAATTGAAAAA	ACGAGGTAAAAA[C]GTTAATTGAAAA
1405	1	979729	CTTTGTAGACTTC[A]TCATTTTCATTTT	TTTGTAGACTTC[C]TCATTTTCATTTT
1406	1	979765	GTCAGTATTACT[A]TTCTCAGGTCTTG	TCAGTATTACT[G]TTCTCAGGTCTT
1407	1	979785	CTTGCATTGG[G]GGACTTGTTA	TCTTGCATTGG[A]GGACTTGTTAT
1408	1	979816	AATAATGGATC[G]GTTTCTTGTGTT	AATAATGGATC[C]GTTTCTTGTGTT
1409	1	980015	GTTTGCTACA[C]CAGTCATGATG	AGTTTGCTACA[T]CAGTCATGATGA
1410	1	980306	AAAGATTTAGAAAT[T]GAGTCAAATTTATAA	AAAGATTTAGAAAT[C]GAGTCAAATTTATA
1411	1	980921	TCATTTATATTTGGT[A]TGTTTTTAATTTGAT	CATTTATATTTGGT[G]TGTTTTTAATTTGA
1412	1	981244	TTTCTTATTGTT[A]TTATGAGCGTCTG	TTCTTATTGTT[G]TTATGAGCGTCT
1413	1	981318	TTATGTAAGA[C]GAGCTGAGCTG	TTTATGTAAGA[T]GAGCTGAGCTGT
1414	1	981566	AAATTGGTAGCA[C]CAAAGAGTATAA	AAAATTGGTAGCA[T]CAAAGAGTATAAA
1415	1	981674	TTATTTCTGTCACT[A]CTACATAGTTTAATA	ATTTCTGTCACT[G]CTACATAGTTTAA
1416	1	982287	GAATATATTTGTACT[A]TTGTATCTATCATCAA	AATATATTTGTACT[G]TTGTATCTATCATCA
1417	1	982298	CTGTTGTATCTAT[C]ATCAATTTGATAAC	ACTGTTGTATCTAT[T]ATCAATTTGATAAC
1418	1	982635	CTCTGACTTTTA[G]ACTTTTTGTTTTT	TCTCTGACTTTTA[A]ACTTTTTGTTTTT
1419	1	983895	CAAATGATTCTGA[A]ACTTCTTTATATCC	CAAATGATTCTGA[T]ACTTCTTTATATCC
1420	1	983940	GACTATTATTGAGAT[A]ATAAGGAATTAATTAG	GACTATTATTGAGAT[T]ATAAGGAATTAATTAG
1421	1	983946	TATTGAGATAATAAG[A]AATTAATTAGTTGAAG	TATTGAGATAATAAG[G]AATTAATTAGTTGAA
1422	1	983952	ATAATAAGGAATTA[G]TTAGTTGAAGCTATA	GATAATAAGGAATTA[A]TTAGTTGAAGCTATA
1423	1	983963	AATTAGTTGAAG[C]TATAACAGTTGGT	TTAATTAGTTGAAG[A]TATAACAGTTGGTA
1424	1	983972	GAAGCTATAACAG[A]TGGTAATCAAATAA	GAAGCTATAACAG[T]TGGTAATCAAATA
1425	1	984168	TACTTTATGAAA[C]CCAATTCAACAA	ATACTTTATGAAA[A]CCAATTCAACAAA
1426	1	984182	CAATTCAACAAA[A]ATTGACTTGTTAC	CAATTCAACAAA[G]ATTGACTTGTTAC
1427	1	984852	TTTGGGTGAATC[A]GGATTAAAAATT	TTGGGTGAATC[G]GGATTAAAAAT
1428	1	985255	GATGTTTTACAA[A]TTCATCGATTGG	ATGTTTTACAA[G]TTCATCGATTGG
1429	1	985629	TGATGAATTGAC[A]GATGCTGATAAA	TGATGAATTGAC[T]GATGCTGATAAA
1430	1	985764	TCTGTTGAACG[A]GTTGATGATATT	TCTGTTGAACG[T]GTTGATGATATT
1431	1	985788	TTTAAAAGCTAC[A]GTTTTGAAGTTGA	TTAAAAGCTAC[G]GTTTTGAAGTTG
1432	1	985830	ATATTTGGAAGA[A]CCTTATGTTCCTA	TATTTGGAAGA[G]CCTTATGTTCCT
1433	1	986120	CCACAAAACACT[A]TAGAATGAACAC	CACAAAACACT[G]TAGAATGAACAC
1434	1	986258	AAATCTTCTCAAAA[A]GTGTCTAATATAAAT	AATCTTCTCAAAA[C]GTGTCTAATATAA
1435	1	986345	ATTTCACTTCC[C]ATTATGAAGGC	TATTTCACTTCC[T]ATTATGAAGGCAA
1436	1	986372	GTATACCACGA[C]AGAGGAGATATT	TGTATACCACGA[T]AGAGGAGATATTA
1437	1	986645	GTTGTTGAAGT[T]ACAGGAACTTG	TTGTTGAAGT[G]ACAGGAACTTG
1438	1	987012	CCCAAATTGTT[C]TAAGTGAACCA	CCCAAATTGTT[T]TAAGTGAACCA
1439	1	987080	TATGACCCTAC[G]GGTAAATCAAT	TTATGACCCTAC[T]GGTAAATCAATC
1440	1	987140	GGGAGGTTATGG[A]TATGAATATTCAT	GGGAGGTTATGG[T]TATGAATATTCA
1441	1	987505	GAATATTTACTAT[C]CAATGGAGTAAATG	GAATATTTACTAT[G]CAATGGAGTAAATG
1442	1	988106	ATAAGGTAATGG[A]GTATCTTTGGAAG	TAAGGTAATGG[G]GTATCTTTGGA
1443	1	988999	AAATGATGGTAACA[T]TAAAAATTGTTTATA	AATGATGGTAACA[C]TAAAAATTGTTTAT
1444	1	989193	GTTTTATCTAAC[A]CCGTGTAAAGTG	TTTTATCTAAC[G]CCGTGTAAAGT
1445	1	989375	GAATACAATGTA[C]AATTCTTCGACAT	AGAATACAATGTA[T]AATTCTTCGACATG
1446	1	989889	TTATTTTTTGTC[C]TCCATTTTTTCAA	TTTATTTTTTGTC[T]TCCATTTTTTCAA
1447	1	989907	TTTTTCAAGAAT[T]GTAATGACGGTA	TTTTCAAGAAT[C]GTAATGACGGT
1448	1	989999	TTGTTGACAAC[G]TGATCAGTATTA	TTTGTTGACAAC[A]TGATCAGTATTAG
1449	1	990221	ATAGTCATCTTT[T]TTGCTAGAGGATC	ATAGTCATCTTT[C]TTGCTAGAGGAT
1450	1	990894	CTTCTAAACAAA[T]TGAAATGGCTAAC	CTTCTAAACAAA[C]TGAAATGGCTAA
1451	1	991121	GATGAGAAAACAAT[C]ATGCTTAATAATAT	AGATGAGAAAACAAT[A]ATGCTTAATAATATT
1452	1	994254	CTCCCCAATTG[A]TTTGTAAATCG	TCCCCAATTG[G]TTTGTAAATCG
1453	1	997415	TTCAAAAACTC[A]GCAGAAAGACTA	TTCAAAAACTC[T]GCAGAAAGACTA
1454	1	1000796	TTTTAGAATCATAT[C]CTCGATGTTATATT	TTTTAGAATCATAT[T]CTCGATGTTATATTT
1455	1	1000862	TTTCAAAATTCT[C]TGTTATCGCTAG	TTTCAAAATTCT[T]TGTTATCGCTAGA
1456	1	1000905	AACCTTAAATCTT[C]TTTAATTCGTGTA	AACCTTAAATCTT[T]TTTAATTCGTGTA
1457	1	1000911	TAAATCTTTTTTAA[C]TCGTGTACATTATT	TTAAATCTTTTTTAA[T]TCGTGTACATTATTA
1458	1	1001188	TAGAAGTAATAGTTC[C]TAAAACATTTAAATA	AGAAGTAATAGTTC[G]TAAAACATTTAAATA
1459	1	1001279	ATTGTAGCTCCA[G]ATATTTCTTCTC	AATTGTAGCTCCA[T]ATATTTCTTCTCT
1460	1	1001319	CTCAAAAATTGATT[A]GAAAAAGCTTATTT	TCAAAAATTGATT[G]GAAAAAGCTTATT
1461	1	1001618	CAAAATAAATTCT[C]ATTCGTAAATGAAA	ACAAAATAAATTCT[T]ATTCGTAAATGAAAT
1462	1	1001889	AACATTCCACG[A]AACACTAGTAC	ACATTCCACG[G]AACACTAGTAC
1463	1	1002375	ACCTGCAAGA[C]GAACAGAATAT	CACCTGCAAGA[T]GAACAGAATATT
1464	1	1003503	AAAGAACTCAA[G]GTATCGAAAACA	CAAAGAACTCAA[T]GTATCGAAAACA
1465	1	1004298	ATATGATGGAAAA[T]ATTATGCATTGACA	ATATGATGGAAAA[A]ATTATGCATTGAC
1466	1	1006569	CAACAAGAATA[C]GCTCAAGAACT	ACAACAAGAATA[T]GCTCAAGAACTA
1467	1	1006596	TGCTATTGCTGA[A]TTTGAATCCTAT	GCTATTGCTGA[G]TTTGAATCCTAT
1468	1	1006734	ATACAATATCAA[C]AACACATTACCAC	AATACAATATCAA[T]AACACATTACCACA
1469	1	1006749	CATTACCACA[C]ACCGTTTTACA	ACATTACCACA[T]ACCGTTTTACAA
1470	1	1007070	CACATCTATTTT[C]GATCAATTACCC	CACATCTATTTT[T]GATCAATTACCCA
1471	1	1007202	TTCCAAGTGA[C]ATAACCTCACA	GTTCCAAGTGA[T]ATAACCTCACAT
1472	1	1007697	TCTGACTTCGAA[A]AAATAAGTACATT	TCTGACTTCGAA[G]AAATAAGTACAT
1473	1	1009014	ACATAACATTGA[G]TAGACTCATCAAT	ACATAACATTGA[C]TAGACTCATCAAT
1474	1	1009725	AGTACAAAACT[C]AAAATGCACACT	GAGTACAAAACT[A]AAAATGCACACT
1475	1	1009836	GATCCAATACT[T]CAACAACTTCCT	GATCCAATACT[C]CAACAACTTCC
1476	1	1010019	TCTGCATTGAA[G]GTTGAATCTAC	TCTGCATTGAA[A]GTTGAATCTACA
1477	1	1010166	TGGTGATATAGT[G]TTGTTGAGTTAC	TGGTGATATAGT[C]TTGTTGAGTTAC
1478	1	1010346	GATGATTGTATTAT[T]AATTTCACTAACCTA	ATGATTGTATTAT[C]AATTTCACTAACCT
1479	1	1010676	TCAAATACGTCT[T]AATGTATCAGCA	CAAATACGTCT[C]AATGTATCAGCA
1480	1	1010704	AAGATTGGTTA[C]GGTCACATAATG	GAAGATTGGTTA[A]GGTCACATAATG
1481	1	1012245	TGAATAAAAATCTA[T]GGAAATTATCCATAC	TGAATAAAAATCTA[A]GGAAATTATCCATAC
1482	1	1012510	GTTTCTATTATTATT[T]AATCGTGTAATACAC	TTTCTATTATTATT[C]AATCGTGTAATACAC
1483	1	1013918	CTGAAATCTTCT[T]CATGGCATGATA	CTGAAATCTTCT[A]CATGGCATGATA
1484	1	1013926	TCTACATGGCA[C]GATAACAAAAC	TTCTACATGGCA[T]GATAACAAAACT
1485	1	1013947	AAACTGATTACTC[A]ATCAGTTATTATGA	AAACTGATTACTC[C]ATCAGTTATTATG
1486	1	1014124	ATCAAAATACAC[C]AATTTGCCATTT	AATCAAAATACAC[T]AATTTGCCATTTG
1487	1	1014490	ACAGTTACTT[G]TCCAAAGACCA	ATACAGTTACTT[A]TCCAAAGACCAAG
1488	1	1015567	TGTTTGTCTAAC[T]TCTTGATGTAGAT	GTTTGTCTAAC[C]TCTTGATGTAGA
1489	1	1015593	TCGTGAGCTAG[T]TAAACTGTTAGA	TCGTGAGCTAG[A]TAAACTGTTAGA
1490	1	1015611	TGTTAGAGTTAG[T]TATGGGTGAAAA	GTTAGAGTTAG[G]TATGGGTGAAAA
1491	1	1016298	TTAACCCAATAGC[T]GATTTAGATATCA	TAACCCAATAGC[C]GATTTAGATATC
1492	1	1016325	AAGGACGAATT[G]AGATTGAAAGAT	CAAGGACGAATT[A]AGATTGAAAGATA
1493	1	1019031	TTATTTTTTCCA[A]GACCGATCTTTA	TATTTTTTCCA[G]GACCGATCTTTA
1494	1	1019163	CTTTCAGCAATAA[A]TATATGACAGGAT	TTTCAGCAATAA[G]TATATGACAGGAT
1495	1	1019719	AAAAGGATACC[A]ACGAAATCAATG	AAAAGGATACC[G]ACGAAATCAAT
1496	1	1020171	CTGTTATTGAAGT[A]AGTTGATGTAGTAA	TGTTATTGAAGT[G]AGTTGATGTAGTA
1497	1	1020289	CTTTATCAGAATA[A]CTTGAATCATCGA	TTTATCAGAATA[G]CTTGAATCATCGA
1498	1	1020790	CAATGGAAACC[C]TGAGCAATTAT	CAATGGAAACC[T]TGAGCAATTATC
1499	1	1022570	TGGCCAGTAATA[C]TAATCCTTACTT	TGGCCAGTAATA[T]TAATCCTTACTTT
1500	1	1024537	AGTTAAAGTATAAC[A]GTTTTAAAAAACAC	AGTTAAAGTATAAC[T]GTTTTAAAAAACAC
1501	1	1024873	ATGACTTTGTAAT[A]GTATCTTGTTTTGA	ATGACTTTGTAAT[T]GTATCTTGTTTTG
1502	1	1025900	TATCAGGCAATG[C]ATTAGGTAATAAA	TTATCAGGCAATG[T]ATTAGGTAATAAAA
1503	1	1026562	GTTTATTGTTCT[A]TGTTCTAAGGTGT	GTTTATTGTTCT[G]TGTTCTAAGGTG
1504	1	1027126	AAAGCAAGATTAC[T]TTATCTTAGTGATT	AAAGCAAGATTAC[C]TTATCTTAGTGAT
1505	1	1027213	CAGTACATTGGT[A]AACCAATCATATT	CAGTACATTGGT[G]AACCAATCATAT
1506	1	1028461	TAATTCTTTCAAAAC[A]ATTAATTTTGATTTA	ATTCTTTCAAAAC[G]ATTAATTTTGATTT
1507	1	1029531	TTTTTAGATTCTT[T]GCAATTTGTTAAC	TTTTAGATTCTT[C]GCAATTTGTTAAC
1508	1	1031060	ATAATCTTTATCA[G]AAATTTTGGCCAT	TAATCTTTATCA[C]AAATTTTGGCCAT
1509	1	1031621	TCAAAAGTATCAAC[T]GTTATATTTTCTTG	CAAAAGTATCAAC[C]GTTATATTTTCTT
1510	1	1032970	GTTTATTAATTT[G]TCCCACAATGAAA	GTTTATTAATTT[C]TCCCACAATGAAA
1511	1	1033027	GAATCAGAATCA[G]AGTCATTCAATC	GAATCAGAATCA[A]AGTCATTCAATCA
1512	1	1033494	GTAGTAATTAGTT[G]ATCATTTTTACGC	GTAGTAATTAGTT[C]ATCATTTTTACGC
1513	1	1033646	ATCGAAATTAAT[G]ATGAGTCATATGC	AATCGAAATTAAT[A]ATGAGTCATATGCA
1514	1	1034677	TACATTCCAAAT[A]ATTACACTGCCA	TACATTCCAAAT[T]ATTACACTGCCA
1515	1	1034793	ATGTGAATCTATAA[C]TTCAATATCTTTTTC	AATGTGAATCTATAA[T]TTCAATATCTTTTTC
1516	1	1035885	TTGGGTATGAT[C]TTCTTCCTCTT	TTGGGTATGAT[T]TTCTTCCTCTTC
1517	1	1035911	CTATACTTGTCATT[A]ATTAGCTTTTGATTA	TATACTTGTCATT[G]ATTAGCTTTTGATT
1518	1	1036267	GTTTTTTGTTGCG[C]TATTTTTAATAAT	GTTTTTTGTTGCG[T]TATTTTTAATAATT
1519	1	1044393	TACTCTTAATCTT[G]TTGGTGTAGATAT	TACTCTTAATCTT[C]TTGGTGTAGATATT
1520	1	1044409	GTGTAGATATTC[C]ATTGATGGATTTT	GGTGTAGATATTC[A]ATTGATGGATTTT
1521	1	1046860	CATATTTTATGTA[C]ATTTCAAACGAGAT	ACATATTTTATGTA[T]ATTTCAAACGAGATG
1522	1	1047399	TATTTAACCGCT[A]TACAGATTGCTAA	ATTTAACCGCT[C]TACAGATTGCT
1523	1	1047428	CATTTCCGAGGGT[A]AAAAATATTATTAT	ATTTCCGAGGGT[G]AAAAATATTATTA
1524	1	1047497	TTCACTTAACA[C]TTTAGCGGAAA	TTCACTTAACA[T]TTTAGCGGAAAC
1525	1	1047503	TAACATTTTAG[A]GGAAACCCACAA	AACATTTTAG[C]GGAAACCCAC
1526	1	1047695	AGATTAAAACAAC[A]AACTTGATAGAATT	AGATTAAAACAAC[G]AACTTGATAGAAT
1527	1	1047721	TATCACTTTTTA[A]GAAGCGTATTCAA	TATCACTTTTTA[T]GAAGCGTATTCAA
1528	1	1047772	CTAACAATGAT[A]ATATGACGCGGA	CTAACAATGAT[G]ATATGACGCGG
1529	1	1047781	GATAATATGACG[C]GGATTCTGTATT	GATAATATGACG[T]GGATTCTGTATTG
1530	1	1048926	AAATTTTTAAATGAT[A]ATAGTGAATATTTCCA	AATTTTTAAATGAT[G]ATAGTGAATATTTCC
1531	1	1050828	ATCCAAACATAT[G]CATTGAATTAACA	AAATCCAAACATAT[A]CATTGAATTAACAA
1532	1	1050847	TTAACAATAGG[T]AATGCCCCTGA	TAACAATAGG[C]AATGCCCCTG
1533	1	1051842	AAAAAAGGGCAA[A]TTAACCAAAATAA	AAAAAAGGGCAA[G]TTAACCAAAATA
1534	1	1052527	ACATCTAAACT[C]TTTCCAAACGAA	TACATCTAAACT[T]TTTCCAAACGAA
1535	1	1053127	TTTTGAAAGATC[T]GCATTATAGACAA	TTTGAAAGATC[C]GCATTATAGACA
1536	1	1054346	TTCAATTGTATATT[T]GATTCATTCAATTC	TCAATTGTATATT[G]GATTCATTCAATTC
1537	1	1054472	TTTTCAAGTAATAT[T]TTAGAAAGTTCTAAC	TTTTCAAGTAATAT[C]TTAGAAAGTTCTAAC
1538	1	1055337	TACCAAACATAA[T]CATGTCAAGGTA	TACCAAACATAA[A]CATGTCAAGGTA
1539	1	1055671	GTTCATTTGGAT[T]AATCTCCTTATCA	GTTCATTTGGAT[C]AATCTCCTTATC
1540	1	1057745	TCACTTTCTGA[G]GACATGATAATG	TTCACTTTCTGA[T]GACATGATAATGA
1541	1	1057752	CTGAGGACATG[A]TAATGAGTTGAG	CTGAGGACATG[G]TAATGAGTTGA
1542	1	1057775	GCTTTCAAAAA[G]GAATGGTAAAGA	AGCTTTCAAAAA[T]GAATGGTAAAGA
1543	1	1058193	TCAATAGTAAAGT[A]TCTACATTGACAAA	TCAATAGTAAAGT[C]TCTACATTGACAA
1544	1	1058238	AGAAACAATTAAC[A]AAGAAAGAACAAA	GAAACAATTAAC[C]AAGAAAGAACAAA
1545	1	1058332	TTAGCAAAAATG[A]AAGAAAATGGTG	TAGCAAAAATG[C]AAGAAAATGGTG
1546	1	1058372	CCTAAAGAAGAAT[C]TTCAAATATCGAT	CCTAAAGAAGAAT[T]TTCAAATATCGATA
1547	1	1058418	CAACAAAAAGA[C]GAAGACGATAAA	ACAACAAAAAGA[T]GAAGACGATAAA
1548	1	1058631	TATATACCTGAACG[A]AAATATCTTATTGA	ATATACCTGAACG[G]AAATATCTTATTG
1549	1	1058814	GAAATTTCTAAATT[C]TATGATTTCTCTTC	GAAATTTCTAAATT[T]TATGATTTCTCTTCA
1550	1	1061362	CTCAATTGATC[G]TCTAAATGACGA	ACTCAATTGATC[A]TCTAAATGACGA
1551	1	1061505	GTCTTATTATTTG[C]ATGTCTAAATTGAT	TGTCTTATTATTTG[A]ATGTCTAAATTGAT
1552	1	1061572	TTGATCATCAGC[T]ACATTTAAAATCG	TTGATCATCAGC[G]ACATTTAAAATC
1553	1	1062096	CACGATTCGTGT[A]TTTCTTAATTTTT	ACGATTCGTGT[G]TTTCTTAATTTT
1554	1	1063300	CTTTAATTGAACA[C]AAAATCACATTAAC	TCTTTAATTGAACA[T]AAAATCACATTAAC
1555	1	1063493	CTCTCATAAAA[C]ACTGTCATCTCA	CCTCTCATAAAA[T]ACTGTCATCTCAT
1556	1	1063502	AATACTGTCAT[C]TCATTTCGTCAC	AAATACTGTCAT[T]TCATTTCGTCAC
1557	1	1063547	TTCCTCTACTCT[G]TTTCAGTAATAC	TTCCTCTACTCT[T]TTTCAGTAATACA
1558	1	1063577	TTTGCCGCTTT[C]CATATCAATTT	TTTGCCGCTTT[T]CATATCAATTTT
1559	1	1063636	TATTTTGAACACT[A]TGAAAGTTTGTTC	TTTTGAACACT[G]TGAAAGTTTGTT
1560	1	1063821	AATTTATATTATACT[C]CTAACTTCTTACTTTG	AATTTATATTATACT[T]CTAACTTCTTACTTTG
1561	1	1064409	TTTCATTACTTC[A]GTTGCTTATTCAA	TTCATTACTTC[G]GTTGCTTATTCA
1562	1	1064685	TTATGTGCATT[C]ATGGCATGTTT	TTTATGTGCATT[T]ATGGCATGTTTC
1563	1	1064770	TGGTTGTTTTC[A]TCATGATTCTTG	TGGTTGTTTTC[G]TCATGATTCTT
1564	1	1065333	TGAACTTTATTGT[C]GAAGAATTGTTAT	TGAACTTTATTGT[T]GAAGAATTGTTATT
1565	1	1066448	ACAATGAAAGTGT[G]ATTAAGAATAGTG	ACAATGAAAGTGT[A]ATTAAGAATAGTGA
1566	1	1067543	TTTTACACACTT[T]GATTGTTTTTTGT	TTTTACACACTT[C]GATTGTTTTTTG
1567	1	1068061	GATTTGTTAAACA[T]CATTTACAACAAG	ATTTGTTAAACA[C]CATTTACAACAAG
1568	1	1068091	ATTATTATTTCCTGA[G]AATAGAATCAATTATA	CATTATTATTTCCTGA[A]AATAGAATCAATTATA
1569	1	1068280	ATTTAATCGATA[C]CATGGGTATAGTG	CATTTAATCGATA[T]CATGGGTATAGTG
1570	1	1068885	TTGAGTTGTC[G]TGAGAGCAAT	CTTGAGTTGTC[A]TGAGAGCAATC
1571	1	1069356	TCAAAAGAATT[G]TCAACATCAGGA	TATCAAAAGAATT[A]TCAACATCAGGAT
1572	1	1069362	GAATTATCAAC[G]TCAGGATCATTG	AGAATTATCAAC[A]TCAGGATCATTGA
1573	1	1069428	ATAAGCTCTCAT[G]ATAATCACCAAG	AATAAGCTCTCAT[A]ATAATCACCAAGT
1574	1	1070164	ATTTGTAGATTAG[C]AAATCCTAATGTG	ATTTGTAGATTAG[T]AAATCCTAATGTGG
1575	1	1071040	TGTTTATGGTATT[A]ACTAATGTATTGGG	TGTTTATGGTATT[T]ACTAATGTATTGGG
1576	1	1071050	TTACTAATGTA[A]TGGGGTTCCCA	TTACTAATGTA[T]TGGGGTTCCCA
1577	1	1071202	CAAGAAGAGGA[G]GAATATCAACAA	ACAAGAAGAGGA[A]GAATATCAACAA
1578	1	1071777	TGGGTATAGTTA[T]TGCTGGATGTAT	GGGTATAGTTA[C]TGCTGGATGTAT
1579	1	1071879	CACTATAAGGATATT[T]CAGAATTTAACTTTA	ACTATAAGGATATT[G]CAGAATTTAACTTT
1580	1	1071993	AATAACAATAATG[T]CTGACCAAACTAC	ATAACAATAATG[C]CTGACCAAACTA
1581	1	1072084	AGATTTATAGCAA[G]ATAGAGTATAGCG	AGATTTATAGCAA[A]ATAGAGTATAGCGA
1582	1	1072171	TGATTGCGTTT[T]TAGAAAACTCAG	TGATTGCGTTT[G]TAGAAAACTCA
1583	1	1072298	TAAACCTTTCAAA[T]ATGTGTTTTGTTT	AAACCTTTCAAA[A]ATGTGTTTTGTT
1584	1	1072446	TATCTTGAAACAT[G]TTCTTTTATTTGG	TATCTTGAAACAT[C]TTCTTTTATTTGG
1585	1	1072711	ACAAAGATATTA[C]TTTTAGTGGCGA	ACAAAGATATTA[A]TTTTAGTGGCGAA
1586	1	1073278	AATAGTATAATGG[T]TTTTCAAGGAATGT	AATAGTATAATGG[A]TTTTCAAGGAATGT
1587	1	1073779	CTCGTTCATGTT[C]ATCAGTTTATAAA	ACTCGTTCATGTT[T]ATCAGTTTATAAA
1588	1	1073959	ATCTCACTAAAT[T]TGTAACTGACATC	ATCTCACTAAAT[C]TGTAACTGACATC
1589	1	1073968	ATCTGTAACTG[T]CATCTTGTGTGA	ATCTGTAACTG[A]CATCTTGTGTGA
1590	1	1073993	ATATGTGTGTGT[G]ACAATTGAAGAT	ATATGTGTGTGT[C]ACAATTGAAGAT
1591	1	1074021	TTCACCATCAATA[G]AATTTTAAATCTCT	TTCACCATCAATA[A]AATTTTAAATCTCT
1592	1	1074425	CCCAAATTTTCTT[T]GTAATAAAATCAC	CCCAAATTTTCTT[A]GTAATAAAATCACA
1593	1	1074527	AGAAAATTGAAA[T]GTTGAACGTTTAA	GAAAATTGAAA[C]GTTGAACGTTTA
1594	1	1075749	CTATTGTATGACA[G]TTTAGATGTATCTC	TCTATTGTATGACA[A]TTTAGATGTATCTC
1595	1	1076415	TGAAAGAAATCTT[C]TGTTTTATGTTAG	TGAAAGAAATCTT[T]TGTTTTATGTTAGT
1596	1	1077352	GATGGCATTTG[A]GATCTTGTAGTT	ATGGCATTTG[G]GATCTTGTAGT
1597	1	1077506	AACCTCCGATC[A]ATGGTTTTATTA	ACCTCCGATC[G]ATGGTTTTATT
1598	1	1077646	TTTCTTAGTATG[C]CTTCTTTTAGGT	ATTTCTTAGTATG[T]CTTCTTTTAGGTTA
1599	1	1077695	ATTAACGATGATGT[A]ATAATCTGTGATAA	TAACGATGATGT[G]ATAATCTGTGATA
1600	1	1077859	TATAACACAACTA[C]AACAATATGCTAAG	GTATAACACAACTA[T]AACAATATGCTAAG
1601	1	1077869	ACTATAACAATATG[C]TAAGGTAAGTAGAA	ACTATAACAATATG[G]TAAGGTAAGTAGAA
1602	1	1078120	AATATCGAAAAA[C]AAGCCATAAAGC	AATATCGAAAAA[T]AAGCCATAAAGCA
1603	1	1078452	AGATGTAAAATAC[G]ATGCGTTCTATAT	TAGATGTAAAATAC[T]ATGCGTTCTATATTT
1604	1	1078734	TAATAAAATAAATTG[A]TTAGAATGGATTGAA	AATAAAATAAATTG[G]TTAGAATGGATTGA
1605	1	1078984	AAAGTAGATTTTT[A]ACAAAAGATCGTG	AAGTAGATTTTT[C]ACAAAAGATCGT
1606	1	1079028	CTTATTGCATTTTAG[A]TTTTTAGGTTAATAG	TTATTGCATTTTAG[G]TTTTTAGGTTAATA
1607	1	1079242	AAGATTCTTCTTC[A]AAGTAACATAAGA	AGATTCTTCTTC[G]AAGTAACATAAGA
1608	1	1079396	TTTCTGTAGTGA[A]TTCTTCACAAAC	TTCTGTAGTGA[G]TTCTTCACAAAC
1609	1	1079780	GAGGGAGAATAAT[C]TCATCAAATTATT	GAGGGAGAATAAT[T]TCATCAAATTATTC
1610	1	1081686	TTTGAATGTATT[A]GCAATTGTTCCTC	TTGAATGTATT[G]GCAATTGTTCCT
1611	1	1081792	ACAATAAACCT[T]TCTTTCCCTTGT	ACAATAAACCT[C]TCTTTCCCTTG
1612	1	1081902	CCCAAGAACATTA[A]ATATAGCATGTTT	CCCAAGAACATTA[T]ATATAGCATGTTT
1613	1	1081997	TTCTACTCCTT[C]AGCCTCCATAT	TTCTACTCCTT[T]AGCCTCCATATG
1614	1	1082030	CCATATTTTGTTAGA[A]TATGTGATTTTATTT	CCATATTTTGTTAGA[T]TATGTGATTTTATTT
1615	1	1082421	TGGGTTGTTTTG[A]AAAAAGATTTAC	GGGTTGTTTTG[G]AAAAAGATTTAC
1616	1	1082504	CATAGATCCCTG[A]AAATCTCTTCTT	CATAGATCCCTG[T]AAATCTCTTCTTT
1617	1	1082823	GAGGTAGTAATA[G]TGGTAATGGTTC	GAGGTAGTAATA[A]TGGTAATGGTTCT
1618	1	1084276	AGCTTACTATCTAT[G]AATTCAAGTATTTG	AGCTTACTATCTAT[A]AATTCAAGTATTTGT
1619	1	1084382	ACTTGTCACA[C]GTACCGAAAA	TACTTGTCACA[T]GTACCGAAAATC
1620	1	1084514	TGTGAATCTTGT[C]ATGTTAATGAATG	GTGTGAATCTTGT[T]ATGTTAATGAATG
1621	1	1084716	GCGATTTCAAA[A]GAAATGAAAACC	GCGATTTCAAA[T]GAAATGAAAACC
1622	1	1084784	TGATTGATTTTAT[C]GATATCTTAGGAAT	CTGATTGATTTTAT[T]GATATCTTAGGAAT
1623	1	1084991	TAATGGGACAG[C]ATTTTTTGTGT	ATAATGGGACAG[T]ATTTTTTGTGTG
1624	1	1085025	AGAAACAACAA[A]ACTAGGGGAATT	AGAAACAACAA[C]ACTAGGGGAAT
1625	1	1085034	CAAAACTAGGGG[A]ATTCAAGATAATA	CAAAACTAGGGG[G]ATTCAAGATAAT
1626	1	1085149	GGAATAATAAGGA[C]AATAGATATTGGTA	TGGAATAATAAGGA[T]AATAGATATTGGTAA
1627	1	1085302	CAAGGGCAATT[C]TAAAGGATTGA	CAAGGGCAATT[T]TAAAGGATTGAG
1628	1	1085517	CTCCAATTAACA[A]CATACAACCATT	TCCAATTAACA[G]CATACAACCATT
1629	1	1085627	TAGTATTGTTGT[A]AATCCTGGCTAC	AGTATTGTTGT[G]AATCCTGGCTA
1630	1	1085857	AAATTCAGAAC[C]TCCTCAGGAAT	AAATTCAGAAC[T]TCCTCAGGAATG
1631	1	1086006	CCGTTTAGCTT[T]TTCTTGAACAA	CCGTTTAGCTT[C]TTCTTGAACAA
1632	1	1086383	TATGTTTGCTT[C]GAGATTCCATAC	TATATGTTTGCTT[A]GAGATTCCATACA
1633	1	1086780	AGTCAGCTTTAAA[A]TTTAGGTTAAAAAG	AGTCAGCTTTAAA[T]TTTAGGTTAAAAAG
1634	1	1087030	TCAAGTCTGTT[C]AATTGATCTTCA	TTCAAGTCTGTT[T]AATTGATCTTCAC
1635	1	1087913	GCTTTCAATTACTA[G]TATTAGTTTTAGTTA	GCTTTCAATTACTA[C]TATTAGTTTTAGTTA
1636	1	1088044	TTTTTTTCAATATT[T]CATTTGTGGAATAA	TTTTTTCAATATT[G]CATTTGTGGAATA
1637	1	1088188	GAGAGTGGTGAT[G]AAGTATAGAAAT	AGAGAGTGGTGAT[A]AAGTATAGAAATG
1638	1	1088202	AAGTATAGAAATG[G]CATGTATTATGAGA	GAAGTATAGAAATG[A]CATGTATTATGAGA
1639	1	1088246	GGGAAATAATTA[G]AAGTCTCATGTC	GGGAAATAATTA[A]AAGTCTCATGTCA
1640	1	1088343	AAAAGCAAAA[C]GCACTTGAAAC	CAAAAGCAAAA[A]GCACTTGAAAC
1641	1	1088634	TTTCATCTCACTA[T]CTGATGTAGAATT	TTCATCTCACTA[C]CTGATGTAGAAT
1642	1	1088998	TAAGCTTTGGTT[G]TAGAAGGTTTAT	CTAAGCTTTGGTT[A]TAGAAGGTTTATAA
1643	1	1089381	ACTGAGTAAAGC[A]TGAGCTTTATTT	CTGAGTAAAGC[G]TGAGCTTTATTT
1644	1	1089699	TCTTAGTTCAGG[C]CACATTTATAATT	TTCTTAGTTCAGG[T]CACATTTATAATTT
1645	1	1090843	AAAGGGCAATA[A]AACGAAATTACA	AAAGGGCAATA[G]AACGAAATTACA
1646	1	1090879	TAATAATTACAAT[C]TGAATGTAGGGTTG	ATAATAATTACAAT[T]TGAATGTAGGGTTG
1647	1	1091114	TGCTAATGTTTG[C]AAAAATTAGTTTT	TTGCTAATGTTTG[T]AAAAATTAGTTTTG
1648	1	1091205	TTCATATGACAAA[C]GTACTCTATTTTT	TTTCATATGACAAA[T]GTACTCTATTTTTAG
1649	1	1091234	GGTTATAATCTATT[A]TTAATATGTTGCAGC	GGTTATAATCTATT[G]TTAATATGTTGCAG
1650	1	1092641	TTTTTTATGAATAA[T]TATCTGCCATAACTA	TTTTTATGAATAA[C]TATCTGCCATAACT
1651	1	1092750	CATTATTAAATAT[T]CCTGCTGTTGGTT	ATTATTAAATAT[G]CCTGCTGTTGGT
1652	1	1092900	TTTTTAAATGG[G]GTGTTTGTTGG	TTTTAAATGG[C]GTGTTTGTTGG
1653	1	1092990	TCGATTAAAAC[G]TGATGAGCAAA	ATCGATTAAAAC[A]TGATGAGCAAAAT
1654	1	1093087	GTGATTTTATATAAT[T]TCTCAGTAATTATTCT	GTGATTTTATATAAT[C]TCTCAGTAATTATTCT
1655	1	1093834	GACTGTAAGAA[G]TTCTAGGAATGG	TGACTGTAAGAA[A]TTCTAGGAATGG
1656	1	1094170	GGCAGGGAGATA[C]TGTTAATAGATA	GGCAGGGAGATA[T]TGTTAATAGATAA
1657	1	1094216	GGGAAACACAAAC[T]AAAGAATTATTTT	GGAAACACAAAC[C]AAAGAATTATTT
1658	1	1094309	TTTTTGAACAAAA[C]ATTACACAATTTG	ATTTTTGAACAAAA[T]ATTACACAATTTGT
1659	1	1094362	GTAGTTTATTATT[T]GGGAATTTATGGAA	GTAGTTTATTATT[G]GGGAATTTATGGA
1660	1	1094381	TATGGAAAACA[T]TCAACGAGCATA	TATGGAAAACA[A]TCAACGAGCATA
1661	1	1094387	AAACATTCAAC[G]AGCATATGCAT	AAAACATTCAAC[A]AGCATATGCATC
1662	1	1095202	TTCAAAGTACT[C]TTGGCTTCTTC	TTCAAAGTACT[T]TTGGCTTCTTCA
1663	1	1095969	CTTCTTGGAGG[A]ATCATCAATTGA	CTTCTTGGAGG[T]ATCATCAATTGA
1664	1	1096585	TTCTAATTTGTAGTA[A]ATTTTTAATGTTTTG	TCTAATTTGTAGTA[G]ATTTTTAATGTTTTG
1665	1	1096660	AATCTATAGATCT[A]GAGATGATGTTGTT	ATCTATAGATCT[G]GAGATGATGTTGT
1666	1	1096928	CTAGCTTATTCA[C]TTAAGAATTCTCC	TCTAGCTTATTCA[T]TTAAGAATTCTCC
1667	1	1096937	TCATTTAAGAAT[C]CTCCCCAGTATA	TCATTTAAGAAT[T]CTCCCCAGTATAT
1668	1	1096949	TCTCCCCAGTAT[A]TGACTACAAAAT	CTCCCCAGTAT[G]TGACTACAAAA
1669	1	1096998	TCCAACCTATAATA[A]TAATATGTGATGTT	CCAACCTATAATA[C]TAATATGTGATGTT
1670	1	1097016	TATGTGATGTTTAT[A]TTTCATGTTTTGTA	ATGTGATGTTTAT[T]TTTCATGTTTTGT
1671	1	1097150	CAATATATGTCCAAA[A]AATATAACATCTCTA	AATATATGTCCAAA[G]AATATAACATCTCTA
1672	1	1097509	AAATTAAAAAGG[G]ATCTTCCAAATCA	TAAATTAAAAAGG[A]ATCTTCCAAATCAT
1673	1	1097987	AGCTTTGAGTA[G]TTGTCTGCATT	AGCTTTGAGTA[A]TTGTCTGCATTT
1674	1	1098029	TCCACAATCAA[G]TGTTCATTACAA	GTCCACAATCAA[A]TGTTCATTACAA
1675	1	1098164	CATCCAATTATGT[G]TTTTTCATATCTG	ACATCCAATTATGT[A]TTTTTCATATCTGA
1676	1	1098597	TGTTTCTCTTT[C]TGTGTTTTGGT	TGTTTCTCTTT[T]TGTGTTTTGGTT
1677	1	1098603	CTCTTTCTGTGT[G]TTGGTTTTATATA	TCTCTTTCTGTGT[T]TTGGTTTTATATA
1678	1	1099561	TCTTTATTTGCAGT[T]GAAGAATAATATTG	CTTTATTTGCAGT[C]GAAGAATAATATTG
1679	1	1099963	AGAAATATCGTC[A]TTGTCTTGTTGA	GAAATATCGTC[G]TTGTCTTGTTG
1680	1	1100489	TTGTTTGTTGTCT[A]TAGTGAAAATTTG	TGTTTGTTGTCT[C]TAGTGAAAATTT
1681	1	1100519	ACAAGTTTAATT[G]ACAGAAGTAGAAG	AACAAGTTTAATT[T]ACAGAAGTAGAAGT
1682	1	1100916	TCTAAACAATT[G]AAATTGTGGTCC	TTCTAAACAATT[A]AAATTGTGGTCCA
1683	1	1102026	TAACACACATCC[A]TATATTGCAAAGA	AACACACATCC[G]TATATTGCAAA
1684	1	1102275	ACCTGGAATATG[C]AATTTTAAATGC	CACCTGGAATATG[T]AATTTTAAATGCT
1685	1	1102417	AATATCGAGCTA[C]TGTTTTTTGCTA	TAATATCGAGCTA[T]TGTTTTTTGCTATA
1686	1	1103428	CATTCAATGTTCC[T]ATACAACATTCTA	TTCAATGTTCC[C]ATACAACATTCT
1687	1	1105496	AGTCAGTGGCA[A]TTTTGATTAAAC	AGTCAGTGGCA[T]TTTTGATTAAAC
1688	1	1105646	TGTCTACAACC[C]TCATATTGCTT	TGTCTACAACC[T]TCATATTGCTTG
1689	1	1106026	ATTTGTCAACCT[T]GTTGATATTGTC	TTTGTCAACCT[C]GTTGATATTGT
1690	1	1106159	TCTCAATCTATG[C]AAGTTTTCAATG	TCTCAATCTATG[T]AAGTTTTCAATGG
1691	1	1107190	ACTCCAAAATGCT[A]TAATTCGTAGATA	CTCCAAAATGCT[C]TAATTCGTAGAT
1692	1	1107924	TTTATACATATTAG[T]AGTATTGGTTGGAAT	TTTATACATATTAG[A]AGTATTGGTTGGAA
1693	1	1108506	CTAAATTGACC[A]CTGTACCAAATG	CTAAATTGACC[G]CTGTACCAAAT
1694	1	1111005	AGTAAGGATTCG[C]CTATTATGTATAC	AAGTAAGGATTCG[T]CTATTATGTATACT
1695	1	1111684	TCAAGGAAATTAA[A]AATGTCAAATTAGA	TCAAGGAAATTAA[G]AATGTCAAATTAG
1696	1	1114530	CTTTTTGAAATCC[T]TTAATACCTTCAA	TTTTTGAAATCC[C]TTAATACCTTCAA
1697	1	1115468	AGGTTACGTATGA[C]AATAAAATAACAA	TAGGTTACGTATGA[T]AATAAAATAACAATG
1698	1	1115771	GAATACAAAAA[A]TGGGCCATGTG	GAATACAAAAA[T]TGGGCCATGTG
1699	1	1115843	AAATGTAAGTTGTA[A]TCATTGTGAAAATA	AATGTAAGTTGTA[G]TCATTGTGAAAAT
1700	1	1115981	CATTACATAAGT[G]TAAGTGATGGTTT	ACATTACATAAGT[T]TAAGTGATGGTTT
1701	1	1116104	TAAACTAGTGG[C]CATGAAAAAACA	GTAAACTAGTGG[T]CATGAAAAAACA
1702	1	1116394	CTTTAACACCAT[C]CAAGTTGAATATA	ACTTTAACACCAT[T]CAAGTTGAATATA
1703	1	1116590	TATTGCGTATACC[A]CCATTATTATTAAG	ATTGCGTATACC[G]CCATTATTATTA
1704	1	1119136	TGATTGTATAATATA[T]GAAAGGTCTAAACTA	GATTGTATAATATA[C]GAAAGGTCTAAACT
1705	1	1121247	AGTTGAATAC[C]TTAAGGGGAGC	GAGTTGAATAC[T]TTAAGGGGAGC
1706	1	1122713	AATAAAAGTACA[A]CTCACCTTACCA	ATAAAAGTACA[G]CTCACCTTACCA
1707	1	1123141	ACCAAATAATAG[G]AAGAAGTACAAAC	GACCAAATAATAG[A]AAGAAGTACAAAC
1708	1	1123439	AGCGTAAAGTGA[G]ACTAGAGATATG	AGCGTAAAGTGA[A]ACTAGAGATATG
1709	1	1125582	ACTCTTTTTTC[G]ATCGTAGTCATA	CACTCTTTTTTC[T]ATCGTAGTCATAA
1710	1	1125924	TAAGTTTTGATG[G]ATCCAGTTTTTT	TAAGTTTTGATG[C]ATCCAGTTTTTT
1711	1	1126065	AATACTACTGATA[T]CAACAAAAATAGCA	AATACTACTGATA[C]CAACAAAAATAGC
1712	1	1126127	TCCAATCCAATA[G]AGCAAAATATACA	ATCCAATCCAATA[A]AGCAAAATATACA
1713	1	1126151	ACAGAGCTTTAAA[A]TTGATTTTGAAAA	CAGAGCTTTAAA[G]TTGATTTTGAAAA
1714	1	1126499	GAATTACCACTG[A]TAAAAGTATGACC	GAATTACCACTG[G]TAAAAGTATGAC
1715	1	1126606	TCAACTACTTC[T]TCTTCTCCCTT	TCAACTACTTC[A]TCTTCTCCCTT
1716	1	1127107	AGTTTCATCTC[A]TGTGGAACATAC	AGTTTCATCTC[T]TGTGGAACATAC
1717	1	1129473	CTCCTTCATTA[C]GTTGAATAACAC	CCTCCTTCATTA[T]GTTGAATAACAC
1718	1	1131499	TTTTGTGATTT[G]CAACCATTTACT	GTTTTGTGATTT[A]CAACCATTTACTC
1719	1	1131611	CCATCGTGAAT[T]AGTTCCAGAAG	CCATCGTGAAT[A]AGTTCCAGAAG
1720	1	1131871	AATATTTAATAATA[A]CATTCCAAACCAATG	AATATTTAATAATA[G]CATTCCAAACCAAT
1721	1	1132322	TCTGTTGCCTC[G]ATATCCTTTAT	CTCTGTTGCCTC[A]ATATCCTTTATT
1722	1	1132475	CTAAACAACTT[A]ACAGCACCAGA	TAAACAACTT[G]ACAGCACCAGA
1723	1	1132669	ACCATATGACA[C]ATTTTCATTTGC	GACCATATGACA[T]ATTTTCATTTGCT
1724	1	1132850	TTGATTGGAGA[C]GAGGAAAGTAT	TTTGATTGGAGA[T]GAGGAAAGTATAT
1725	1	1132860	GATGAGGAAAGT[A]TATTTTTGGTAGG	GATGAGGAAAGT[G]TATTTTTGGTAG
1726	1	1133012	TGTTTTTATTCTC[A]TGTGATAGTTTTC	GTTTTTATTCTC[C]TGTGATAGTTTTC
1727	1	1133235	AAATATCAACTGC[A]GGTATCTATAAGT	AAATATCAACTGC[T]GGTATCTATAAGT
1728	1	1133344	GTTTCAGGATTG[G]AGAGTAATTTTT	GTTTCAGGATTG[A]AGAGTAATTTTTT
1729	1	1136236	ATGAAATATCAAA[T]AAGTGTGTAGGAAT	TGAAATATCAAA[C]AAGTGTGTAGGA
1730	1	1136791	GTGGAATCAGC[G]AAAAATCTTATT	AGTGGAATCAGC[A]AAAAATCTTATTT
1731	1	1138013	TTCCTCTAATAA[T]TTACCAAACTGAC	TTCCTCTAATAA[C]TTACCAAACTGA
1732	1	1138289	AAAAGAGCTTTA[G]TCAATCATAAACA	AAAAGAGCTTTA[C]TCAATCATAAACA
1733	1	1140814	AAAATTCCAAAA[C]TGGAATAAACAAA	TAAAATTCCAAAA[T]TGGAATAAACAAAA
1734	1	1140858	TAATAAAACGGT[A]TCAATCCAAGCT	AATAAAACGGT[T]TCAATCCAAGC
1735	1	1142896	CACTTTTGAATT[G]AACATAGCTTTTA	TCACTTTTGAATT[A]AACATAGCTTTTAG
1736	1	1145361	AAGAAACAGTT[T]CAATGCCACTT	AAGAAACAGTT[A]CAATGCCACTT
1737	1	1145903	ACTACTAACAC[G]GGTACTATGTTG	TACTACTAACAC[A]GGTACTATGTTGA
1738	1	1147196	GTTCTAAAGAGTA[T]GTAAAACGTTTATG	TTCTAAAGAGTA[C]GTAAAACGTTTAT
1739	1	1148572	TTACATATTGGA[G]AGGGTGATATAAC	TTTACATATTGGA[A]AGGGTGATATAAC
1740	1	1148624	TCCGTTTATAT[G]TGACTGATCCA	CTCCGTTTATAT[A]TGACTGATCCAA
1741	1	1148697	AACGTGTAAATT[G]CTATTTATCGTT	AAACGTGTAAATT[A]CTATTTATCGTTG
1742	1	1148775	AAAAACCTATG[T]GTTCGGCTTTT	AAAACCTATG[G]GTTCGGCTTT
1743	1	1149113	ATAGTTGGATT[C]TAGTGGCTCTG	AATAGTTGGATT[A]TAGTGGCTCTGT
1744	1	1149737	ATCGCATATATTAT[C]CAATTTATTAAGAGA	CATCGCATATATTAT[T]CAATTTATTAAGAGA
1745	1	1155353	CTATGCCATCATC[A]ATATATGTACAAG	TATGCCATCATC[G]ATATATGTACAAG
1746	1	1156448	CATGAATAATAC[G]ACACTCATTCTTG	TCATGAATAATAC[A]ACACTCATTCTTG
1747	1	1156532	CTGCAAAATTAAGT[G]AAATTAGATAAATAA	ACTGCAAAATTAAGT[A]AAATTAGATAAATAAT
1748	1	1156691	TTTAAAATATCC[T]TGAGAGATCCAAC	TTTAAAATATCC[G]TGAGAGATCCAA
1749	1	1156763	TTTACAGGGCAA[A]TTATTACTTTCAA	TTTACAGGGCAA[T]TTATTACTTTCAA
1750	1	1156783	TTTCAAATCAAT[G]CATTTACTGTGT	CTTTCAAATCAAT[A]CATTTACTGTGTTA
1751	1	1156941	AATGCAACAAAC[T]GTTTTGTTTTATT	AATGCAACAAAC[A]GTTTTGTTTTATT
1752	1	1157038	TTGGGAGATAGA[A]GAAATTCATTTTG	TTGGGAGATAGA[G]GAAATTCATTTT
1753	1	1157069	TTCTACGTTGG[T]TGATGTTGATG	TTCTACGTTGG[A]TGATGTTGATG
1754	1	1157075	GTTGGATGATG[T]TGATGTTGTAAA	GTTGGATGATG[C]TGATGTTGTAA
1755	1	1157101	TAAAGTGTAGAT[G]ATTGGGATTTGA	GTAAAGTGTAGAT[A]ATTGGGATTTGAA
1756	1	1157530	ACTTATTAAGTTT[G]GATTGTGTTTATTG	CACTTATTAAGTTT[A]GATTGTGTTTATTG
1757	1	1157765	AACTATATTGGAAA[T]AAAGATGATGTTTC	ACTATATTGGAAA[C]AAAGATGATGTTT
1758	1	1158010	AGTATGCAAGT[G]GATGCAAGTTA	AAGTATGCAAGT[A]GATGCAAGTTAC
1759	1	1158158	GGGTAAATTTCT[T]GTAGGTTTATCTC	GGGTAAATTTCT[C]GTAGGTTTATCT
1760	1	1158208	AATCAAATATAGAA[T]AAATTAGAGGGGAG	ATCAAATATAGAA[A]AAATTAGAGGGGAG
1761	1	1158298	TCTTTTATTTTTAA[G]CTTTACCAATACTA	TTCTTTTATTTTTAA[A]CTTTACCAATACTAG
1762	1	1158338	TAGTGACATCTCA[C]CATTAAAATATTAA	TTAGTGACATCTCA[A]CATTAAAATATTAAT
1763	1	1158668	TTATTCAGATTTTA[T]TTATCAATCCCATTA	TATTCAGATTTTA[C]TTATCAATCCCATT
1764	1	1158935	AATTCAGTATCACA[T]CAAACTAATTAGAT	ATTCAGTATCACA[A]CAAACTAATTAGAT
1765	1	1158946	CATCAAACTAATT[G]GATATGAATTCATC	ACATCAAACTAATT[A]GATATGAATTCATC
1766	1	1159013	CAATAGTGGTGTG[T]ATTCTCATATTTC	AATAGTGGTGTG[C]ATTCTCATATTT
1767	1	1159903	CGCAATTATGT[A]TCGTTCCCATT	GCAATTATGT[G]TCGTTCCCATT
1768	1	1161789	ATACCTGAATTTAA[A]TCTAATTCATTTGA	TACCTGAATTTAA[G]TCTAATTCATTTGA
1769	1	1162940	TTTTTCAGTTAAA[G]GAATACATACAAC	TTTTTCAGTTAAA[T]GAATACATACAACC
1770	1	1163379	CACACTAAATTATA[T]TCGTATTCAAAGAT	ACACTAAATTATA[C]TCGTATTCAAAGAT
1771	1	1163644	GAAACCATTAATG[A]AAAAATGAATTCC	AAACCATTAATG[C]AAAAATGAATTCC
1772	1	1163659	AAATGAATTCCT[A]ATTTCATGTTGGT	AAATGAATTCCT[G]ATTTCATGTTGG
1773	1	1164215	TTTTATGAGACAA[A]CTATCTCTGTTTAA	TTTATGAGACAA[C]CTATCTCTGTTTA
1774	1	1164322	CAATCTCACTAT[C]TTCTTCCTCTTT	CAATCTCACTAT[T]TTCTTCCTCTTTT
1775	1	1165198	ATTTGAATAATTAG[A]AGTCTTATGTAAAGG	ATTTGAATAATTAG[G]AGTCTTATGTAAAG
1776	1	1165393	TATAACACGATTT[T]TACAGTTTTGATTT	TATAACACGATTT[C]TACAGTTTTGATT
1777	1	1166002	GCACTAGCATC[C]TTGTCATAGAA	GCACTAGCATC[T]TTGTCATAGAAT
1778	1	1166244	TGAACTAGTG[C]TCACCAACTAC	ATGAACTAGTG[T]TCACCAACTACA
1779	1	1166488	ATTTTCATTAACCTTT[A]TTATTAGTTAGTATTT	TTTCATTAACCTTT[G]TTATTAGTTAGTATT
1780	1	1166519	TCATAGACAAA[C]AAGCCTGTTTC	TTCATAGACAAA[T]AAGCCTGTTTCA
1781	1	1166714	AAAAATCTCAAAGA[C]AATCATCTATAATT	AAAAAATCTCAAAGA[T]AATCATCTATAATTG
1782	1	1166737	ATAATTGAACATAC[C]ATTTGAATATTTGT	TATAATTGAACATAC[T]ATTTGAATATTTGTTT
1783	1	1166862	CTCATGAACGA[C]GTGAAATTTTC	CTCATGAACGA[T]GTGAAATTTTCT
1784	1	1166973	AATCAAGAAAAAC[C]CAACTATAAATAC	TAATCAAGAAAAAC[T]CAACTATAAATACC
1785	1	1167894	ACAAAATAATCTT[C]ACCTAAGTAATCA	TACAAAATAATCTT[T]ACCTAAGTAATCAGA
1786	1	1168021	TGCAAAAAAGAATA[G]TTTATTGACATATA	TGCAAAAAAGAATA[T]TTTATTGACATATAA
1787	1	1168763	TAGAAATGCTATT[C]ATTTTACTCACATA	CTAGAAATGCTATT[T]ATTTTACTCACATAA
1788	1	1170188	CAAGTGCACAT[A]AGACTAGCCAT	CAAGTGCACAT[T]AGACTAGCCAT
1789	1	1170291	GTCCGAAACATT[A]TTTTGTTATTGAT	TCCGAAACATT[G]TTTTGTTATTGA
1790	1	1170611	AAATTCTATCTAC[C]ATTGAATTAAACTG	CAAATTCTATCTAC[T]ATTGAATTAAACTGT
1791	1	1170649	TTTTCTATGCC[A]GTTTCAACCAA	TTTCTATGCC[G]GTTTCAACCA
1792	1	1174027	TGACAAAATTAC[A]GGAATTTGTCTTA	GACAAAATTAC[C]GGAATTTGTCTT
1793	1	1174035	AATTACCGGAATTT[A]TCTTATTGTACATA	TACCGGAATTT[G]TCTTATTGTACA
1794	1	1174177	GTTAACAATAAGAA[C]TGGTTTATAATACC	GTTAACAATAAGAA[T]TGGTTTATAATACC
1795	1	1174185	AAGAATTGGTTTA[C]AATACCCTATATTG	TAAGAATTGGTTTA[T]AATACCCTATATTGT
1796	1	1174283	CCTCCCATTCT[C]TATACCGAAAT	CCTCCCATTCT[G]TATACCGAAAT
1797	1	1174949	GTTAACAACAA[T]CCAAGAGTGGA	TTAACAACAA[C]CCAAGAGTGGA
1798	1	1175447	TGTACTGTCTGT[A]GAAAAGAATGAG	GTACTGTCTGT[G]GAAAAGAATGA
1799	1	1175767	AAATAGTGAAATA[C]TTATGAAGAAGAGA	CAAATAGTGAAATA[T]TTATGAAGAAGAGAT
1800	1	1175849	TACGATGGATCA[A]TTATCATACGATT	ACGATGGATCA[G]TTATCATACGAT
1801	1	1179065	TCTTCTTGCTT[C]AAACATTCAAGA	TCTTCTTGCTT[G]AAACATTCAAGA
1802	1	1179736	CGTTAACAATTG[A]TGGGATAATTTTT	CGTTAACAATTG[C]TGGGATAATTTT
1803	1	1180925	TCCAAAGATGA[C]ACAAATTGAGC	TCCAAAGATGA[T]ACAAATTGAGCA
1804	1	1183903	TTTTCAATATAT[C]GTCAGTGTTCTTG	CTTTTCAATATAT[T]GTCAGTGTTCTTG
1805	1	1184075	ATCACCTTTTATTCT[A]GATAAAATATCTAAC	TCACCTTTTATTCT[G]GATAAAATATCTAA
1806	1	1184135	ACTGATGAAAG[C]TGGATCATTTTT	AACTGATGAAAG[T]TGGATCATTTTT
1807	1	1184237	CAAGATTAAACTG[A]GAAATAGACAAAG	AAGATTAAACTG[C]GAAATAGACAAAG
1808	1	1186632	TCAACTTCCAAC[A]GAACTATAGATT	TCAACTTCCAAC[T]GAACTATAGATT
1809	1	1187183	TTCTATTTCAGG[G]AATAACCCTATTT	GTTCTATTTCAGG[A]AATAACCCTATTT
1810	1	1187240	AAAAAATCTATC[T]GGCAAATCCAATT	AAAAAATCTATC[A]GGCAAATCCAATT
1811	1	1187342	CACTTTTACTTAC[T]GTTTCTGAATAAAA	CACTTTTACTTAC[A]GTTTCTGAATAAAA
1812	1	1187987	TTGAAAACCGG[C]ATCAAAGATTA	TTTGAAAACCGG[T]ATCAAAGATTAA
1813	1	1188016	TGAATAGTTTGTAT[T]AAGTAAAACTCAAG	GAATAGTTTGTAT[C]AAGTAAAACTCAAG
1814	1	1188091	TTTTGTTTTGTT[G]TATTGTTGTGTG	TTTTGTTTTGTT[C]TATTGTTGTGTG
1815	1	1188108	TGTGTGAGTG[G]ACGACATTTT	TTGTGTGAGTG[A]ACGACATTTTA
1816	1	1188228	CTTAGACTTACTACA[T]AATCAATAAAAGTATA	TTAGACTTACTACA[G]AATCAATAAAAGTAT
1817	1	1188235	TACTACATAATCAA[C]AAAAGTATACATCA	TTACTACATAATCAA[T]AAAAGTATACATCAG
1818	1	1188246	CAATAAAAGTATAC[T]TCAGATATGAGGAT	CAATAAAAGTATAC[A]TCAGATATGAGGAT
1819	1	1188467	TAATTTTATCGATG[T]CACTAATCAAATAC	AATTTTATCGATG[C]CACTAATCAAATA
1820	1	1188559	ATTCCAATTAATG[G]GATCTAAACAAAT	AATTCCAATTAATG[A]GATCTAAACAAATT
1821	1	1190267	TTCTATTTAATATG[C]AATAGTTGCAAATG	TTCTATTTAATATG[T]AATAGTTGCAAATGG
1822	1	1191749	ACTAACATTTT[G]GTGGGTGTTATT	ACTAACATTTT[C]GTGGGTGTTATT
1823	1	1192345	TGTGTTTGGTTG[G]ATCTCATTTATA	TGTGTTTGGTTG[A]ATCTCATTTATAA
1824	1	1192376	TGAAGTATTCTG[T]ATGTGTATCTGTG	TGAAGTATTCTG[G]ATGTGTATCTGT
1825	1	1192572	TGAACTTGTCT[T]GAGAAACAATTC	GTGAACTTGTCT[A]GAGAAACAATTC
1826	1	1192697	ATGTTTTCTCAG[G]TAGAGCATATAGT	AATGTTTTCTCAG[A]TAGAGCATATAGTA
1827	1	1192714	GAGCATATAGTAGA[T]GTAAGAAAGTATTAT	AGCATATAGTAGA[C]GTAAGAAAGTATTA
1828	1	1193279	CCAAGAATATG[T]CCTTCAATGTCA	CCAAGAATATG[C]CCTTCAATGTC
1829	1	1193288	ATGTCCTTCAAT[A]TCATCTGTTTGT	TGTCCTTCAAT[G]TCATCTGTTTG
1830	1	1193309	GTTTGTATACAAAA[T]AAGGTGACAATAAT	TTGTATACAAAA[C]AAGGTGACAATAA
1831	1	1196782	ACAAATGAACTAAG[T]TTAATGTATCATTT	CAAATGAACTAAG[C]TTAATGTATCATTT
1832	1	1197164	ATTTTTCCCATA[G]CTATCGTAAACA	TATTTTTCCCATA[A]CTATCGTAAACATA
1833	1	1197464	GTATGCTTTGTTT[G]AGTTTATTCATAG	GTATGCTTTGTTT[A]AGTTTATTCATAGC
1834	1	1197640	GATAGTTGTGATT[T]AAGCTCTTGTATAT	ATAGTTGTGATT[C]AAGCTCTTGTATA
1835	1	1197862	TATTTTAGTATTTG[T]CATAGAATCATTCAG	ATTTTAGTATTTG[C]CATAGAATCATTCA
1836	1	1198712	TGTCTCAACTA[G]TTTTTCAACTGT	TTGTCTCAACTA[A]TTTTTCAACTGTA
1837	1	1198754	CTTGATTGCTAG[T]AGGCTCTTTATT	TTGATTGCTAG[C]AGGCTCTTTAT
1838	1	1200394	TTTGAATTATCA[A]TAAAAGACCGCA	TTGAATTATCA[G]TAAAAGACCGCA
1839	1	1201041	TTTGCTAACCA[G]TTTTCACTCTC	TTTGCTAACCA[C]TTTTCACTCTC
1840	1	1201202	TAATACCAAAAC[G]ATCGAGTAATTC	CTAATACCAAAAC[T]ATCGAGTAATTCT
1841	1	1203871	ACATATTTCTAAAC[C]TATTTATTAAACTGA	GACATATTTCTAAAC[T]TATTTATTAAACTGA
1842	1	1204031	CATAAAATGATG[T]TTCTCTTAACACC	TCATAAAATGATG[A]TTCTCTTAACACC
1843	1	1205494	GCATTAGTGCT[T]AACAAAACTCAA	GCATTAGTGCT[C]AACAAAACTCA
1844	1	1205582	GTTTGTGTTTGTA[T]TCTTCTCTCTATT	TTTGTGTTTGTA[C]TCTTCTCTCTATT
1845	1	1207056	TCCAAGAACAC[A]TAAACGTCTTTA	CCAAGAACAC[G]TAAACGTCTTT
1846	1	1207530	TTTTCATTTTTAGA[A]TCATATTGATTGATT	TTTTCATTTTTAGA[C]TCATATTGATTGAT
1847	1	1207806	TCTTGAAAGTGTA[A]TACTTGTTTATTTT	TCTTGAAAGTGTA[G]TACTTGTTTATTT
1848	1	1207824	CTTGTTTATTTTTAG[T]AAAACTAAAGAAAAG	TTGTTTATTTTTAG[C]AAAACTAAAGAAAA
1849	1	1209420	GATTCTCAACT[G]GAGACTATCATC	TGATTCTCAACT[A]GAGACTATCATCA
1850	1	1209624	AAACAGTTACC[C]TTGTTGTTAGTA	GAAACAGTTACC[T]TTGTTGTTAGTAT
1851	1	1210497	GTCAACAAAAGA[C]ATCTTTACAAGT	AGTCAACAAAAGA[T]ATCTTTACAAGTAA
1852	1	1210735	TATATCCATTAAAT[C]TTTCCTTGATATCA	TATATCCATTAAAT[T]TTTCCTTGATATCAT
1853	1	1212148	CTTATATATACC[A]GGCCAAGTGGTA	CTTATATATACC[T]GGCCAAGTGGTA
1854	1	1214408	AATCATACAGAGT[T]TTGAAATCAAATG	ATCATACAGAGT[C]TTGAAATCAAATG
1855	1	1214453	TATAAAGATCC[C]GTTTTCATTGGA	TTTATAAAGATCC[A]GTTTTCATTGGAT
1856	1	1214500	TATACTAATTACA[T]CTACAACTCCTCTT	ATACTAATTACA[C]CTACAACTCCTCT
1857	1	1214774	CAAAAGTTGGAG[T]GCATATCATACT	AAAAGTTGGAG[C]GCATATCATAC
1858	1	1214894	GTAATCTGGGA[T]ACAGTTTACACG	GTAATCTGGGA[C]ACAGTTTACAC
1859	1	1215258	TTCTCAGCTCTAAT[T]GATTATAAATACTAA	CTTCTCAGCTCTAAT[A]GATTATAAATACTAA
1860	1	1215478	AACAAAGAAAGTT[T]AGATATGTCTACTA	ACAAAGAAAGTT[C]AGATATGTCTACT
1861	1	1216533	AGTTTTCAAGATGA[C]TATAATATAGATTGA	TAGTTTTCAAGATGA[T]TATAATATAGATTGAT
1862	1	1217910	ACAAGAAAAGT[G]AAGCCTATAACC	TACAAGAAAAGT[A]AAGCCTATAACCA
1863	1	1221060	TCGCTTATTAATT[G]AATTGACAAGATA	CTCGCTTATTAATT[A]AATTGACAAGATAA
1864	1	1222193	TTACAACCAGAATT[C]AATTACTTTTTATA	ATTACAACCAGAATT[T]AATTACTTTTTATATG
1865	1	1222214	CTTTTTATATGTTTT[A]AATGGTAATGATCTT	TTTTTATATGTTTT[G]AATGGTAATGATCT
1866	1	1222235	ATGATCTTTATTT[A]AATGGTGAAAAGAA	TGATCTTTATTT[G]AATGGTGAAAAGA
1867	1	1222382	TTGGATCAAAA[A]GTCGTTCATTAC	TTGGATCAAAA[G]GTCGTTCATTA
1868	1	1223145	TTGTTTTTGAGTTC[A]TATTGTTATATCTT	TGTTTTTGAGTTC[G]TATTGTTATATCT
1869	1	1223728	CCCTATACCAC[C]CAAGACATATT	ACCCTATACCAC[T]CAAGACATATTT
1870	1	1224692	GGATCTGGATC[T]GGTACTAGTAC	GGATCTGGATC[A]GGTACTAGTAC
1871	1	1225242	ATACTAATTTTAACTT[T]ATTGATACAAAAAAAA	ACTAATTTTAACTT[C]ATTGATACAAAAAAA
1872	1	1225542	TTACTATTGTCTAG[C]CTTAATTAGAAAAT	TTACTATTGTCTAG[G]CTTAATTAGAAAAT
1873	1	1225551	TCTAGGCTTAATTA[A]AAAATAAACTTTCA	CTAGGCTTAATTA[G]AAAATAAACTTTCA
1874	1	1231177	CGATTTCCAAAAA[A]TTTAGTATTATTCA	CGATTTCCAAAAA[T]TTTAGTATTATTCA
1875	1	1231259	AAACTATATCTTAC[A]AAGAATAATAGGAAG	AAACTATATCTTAC[C]AAGAATAATAGGAA
1876	1	1231279	AATAATAGGAAGAAGA[A]TTACACTTATTTATAT	ATAATAGGAAGAAGA[G]TTACACTTATTTATA
1877	1	1231449	AATCTATTCAAAT[A]ATGGGTAATGTACC	AATCTATTCAAAT[C]ATGGGTAATGTAC
1878	1	1232037	GCCAAATTGAAATC[A]TTAATTAATAAAGT	CCAAATTGAAATC[G]TTAATTAATAAAGT
1879	1	1232079	AAGATGAAGAACA[A]AAATATTTTGATGA	AAGATGAAGAACA[G]AAATATTTTGATG
1880	1	1232172	TAGTGAATGTCC[A]ATTTGCTTTTTAT	AGTGAATGTCC[G]ATTTGCTTTTT
1881	1	1232826	TAATAGTGGTAA[C]AACAGAAGAAGAA	AATAATAGTGGTAA[T]AACAGAAGAAGAAA
1882	1	1233075	ATTTTTTACAA[C]TCTTCCACCTCA	TATTTTTTACAA[T]TCTTCCACCTCAA
1883	1	1233180	GATGGCCCAAT[T]AACAAGTGTAA	ATGGCCCAAT[C]AACAAGTGTAA
1884	1	1233455	ATTATATTTGTATT[C]AAGTACATTGGGTA	GATTATATTTGTATT[T]AAGTACATTGGGTAT
1885	1	1233794	TTTCCTACATT[G]ATGCCAGTTTT	CTTTCCTACATT[A]ATGCCAGTTTTT
1886	1	1233830	TAAATGAATCAAAT[T]ACATAACGTAAAAAA	TAAATGAATCAAAT[A]ACATAACGTAAAAAA
1887	1	1233889	GAAATATTTTGCTCA[T]TAGTAAGTATAGAAT	AAATATTTTGCTCA[C]TAGTAAGTATAGAAT
1888	1	1233991	TGAACTGATATG[G]ATATGGTCCATA	TGAACTGATATG[A]ATATGGTCCATAC
1889	1	1234075	GAATGAATACATA[G]TCAGCTTGTTTTA	GAATGAATACATA[A]TCAGCTTGTTTTAG
1890	1	1234200	TAATCAATTAAGA[G]AAATGTTGTATGGA	TAATCAATTAAGA[A]AAATGTTGTATGGA
1891	1	1234208	AAGAGAAATGTT[G]TATGGATTTTTCA	TAAGAGAAATGTT[T]TATGGATTTTTCAT
1892	1	1234260	TTAGGTACCTTTTT[T]AAAAAATAACAATAA	TAGGTACCTTTTT[C]AAAAAATAACAATA
1893	1	1234465	TAGTACAAACTAA[T]TTGAAATAGTACGA	TAGTACAAACTAA[C]TTGAAATAGTACG
1894	1	1235059	ACAATTGTTAGA[G]AAAACATTAGCC	ACAATTGTTAGA[C]AAAACATTAGCC
1895	1	1235098	GTAATATATGCTTT[T]AAATGGAGTTGATT	TAATATATGCTTT[C]AAATGGAGTTGATT
1896	1	1235159	CCAAAATGAAAA[A]TCCAGAAATAAGT	CCAAAATGAAAA[G]TCCAGAAATAAG
1897	1	1235542	AAATTGATTAGCT[G]ATTGATTGTTAGT	GAAATTGATTAGCT[A]ATTGATTGTTAGTT
1898	1	1236135	TCTTTGATTTGTATT[A]ACTTATTTTCATTTT	CTTTGATTTGTATT[G]ACTTATTTTCATTT
1899	1	1237266	AGATCAAAATATAC[T]GTATTGACTAGTTT	GATCAAAATATAC[C]GTATTGACTAGTT
1900	1	1238897	GGAAAATTTCCAC[T]GATAATTTATTCC	GAAAATTTCCAC[C]GATAATTTATTCC
1901	1	1239047	TCTCATTGATAT[G]GTAGCTTTAACAA	ATTCTCATTGATAT[A]GTAGCTTTAACAAT
1902	1	1240113	ACGTTGATTCGT[A]GTAGATTTACTT	CGTTGATTCGT[G]GTAGATTTACT
1903	1	1240728	ATGTTTTGATTC[G]TTAGTGGTTTTA	GATGTTTTGATTC[A]TTAGTGGTTTTAG
1904	1	1242621	AAATTGAGGTCAA[G]TAAAATTAGTTAC	AAATTGAGGTCAA[A]TAAAATTAGTTACA
1905	1	1243036	TGGTTAAAGGG[G]AAAGGTGATAT	TGGTTAAAGGG[A]AAAGGTGATATC
1906	1	1243423	TTTGACTCCTC[T]ACTTTTCAATGT	TTTGACTCCTC[C]ACTTTTCAATG
1907	1	1243442	AATGTCATGAA[T]CCTGAGTCATTC	AATGTCATGAA[C]CCTGAGTCATT
1908	1	1244054	TCACATTATATTG[G]AGAGAGATAACTT	ATCACATTATATTG[A]AGAGAGATAACTTT
1909	1	1244302	GCCGAAGAAGAA[T]AAAGTAGAAAAA	CCGAAGAAGAA[G]AAAGTAGAAAAA
1910	1	1245105	AACAATTCTAATAA[T]TATGGTAGTGAAAG	ACAATTCTAATAA[C]TATGGTAGTGAAAG
1911	1	1246488	AGAAGCATTACC[A]TTATACACTACAG	AGAAGCATTACC[T]TTATACACTACAG
1912	1	1247136	ATTTGCCGTCAC[A]ATAACTACTATT	ATTTGCCGTCAC[T]ATAACTACTATTC
1913	1	1247334	GTTACTTCTTC[G]GGTTTATTGAAA	CGTTACTTCTTC[A]GGTTTATTGAAA
1914	1	1247478	TTATTATTATCCC[C]TTGGTTAAAGAAG	TTATTATTATCCC[A]TTGGTTAAAGAAGT
1915	1	1247728	GTATTATGTCATCA[T]TGAACTTTTAAAATT	GTATTATGTCATCA[A]TGAACTTTTAAAATT
1916	1	1248306	TGATTCCATACAT[G]TTATCTTGTAATC	TTGATTCCATACAT[A]TTATCTTGTAATCT
1917	1	1249308	TCTTGATGTATTG[G]TTATCAATTTCAT	TCTTGATGTATTG[A]TTATCAATTTCATC
1918	1	1252400	TTCTAATGCTG[C]TGCTGATGTAT	TTTCTAATGCTG[T]TGCTGATGTATT
1919	1	1252437	GATACTGGTTT[C]TTGGTTTATGCA	GATACTGGTTT[T]TTGGTTTATGCA
1920	1	1252892	GTCTGACTTCAA[C]TAACACTAAAAG	GTCTGACTTCAA[G]TAACACTAAAAG
1921	1	1253299	TTTTCTTGGAA[C]AAAATTGAGGG	GTTTTCTTGGAA[T]AAAATTGAGGGA
1922	1	1253526	CGTTGATGATA[C]TCCCCAATCTA	CGTTGATGATA[T]TCCCCAATCTAA
1923	1	1254775	TACAACCAACCA[A]CTAATGGTATTAT	ACAACCAACCA[C]CTAATGGTATT
1924	1	1255095	GTTCCATTTGA[G]GATTGTCCATT	GTTCCATTTGA[T]GATTGTCCATTG
1925	1	1255158	ATGGAGGGTG[C]ACCACTTATA	ATATGGAGGGTG[T]ACCACTTATAAT
1926	1	1258076	TTCGGGAGAAG[A]TGTTTAATTCC	TCGGGAGAAG[T]TGTTTAATTCC
1927	1	1263288	GACCAAATATGT[T]AAACCAACAGAA	ACCAAATATGT[C]AAACCAACAGAA
1928	1	1263318	AATTGAAACCACT[T]TTCTATGATGTTA	AATTGAAACCACT[A]TTCTATGATGTTAT
1929	1	1263485	ATTCTCTGTCAATT[A]ATAAGAAAGATAGT	TTCTCTGTCAATT[G]ATAAGAAAGATAG
1930	1	1263500	ATAAGAAAGATAGT[A]ATGTTAGTATCAAGA	ATAAGAAAGATAGT[C]ATGTTAGTATCAAG
1931	1	1263717	CTTCTTATTTTT[C]GGTGTATTTTTGA	CCTTCTTATTTTT[T]GGTGTATTTTTGA
1932	1	1264512	TGTCATATTGGC[T]GTTTATGTTGTA	GTCATATTGGC[C]GTTTATGTTGT
1933	1	1265199	AACAATAGCTTTA[A]TGGTACTATTGTTT	ACAATAGCTTTA[G]TGGTACTATTGTT
1934	1	1266114	ATAATAACTGC[C]GAAAAAGCCAA	CATAATAACTGC[T]GAAAAAGCCAAA
1935	1	1266162	AGATTTAGATCG[A]TTGAAAACTTCTG	AGATTTAGATCG[C]TTGAAAACTTCT
1936	1	1267047	TGTTGATAATGT[C]CCTTTGATTGTA	TGTTGATAATGT[A]CCTTTGATTGTAC
1937	1	1267142	AAAGTCAAGTCA[A]CAAACTAAAAGA	AAGTCAAGTCA[C]CAAACTAAAAGA
1938	1	1267548	TTAAGTTATAAAAC[C]AAAGTAGTAGAAGA	TTTAAGTTATAAAAC[T]AAAGTAGTAGAAGAA
1939	1	1268255	GTTTCACTTTATTC[T]CAATTAATAGTTTTA	TTTCACTTTATTC[C]CAATTAATAGTTTT
1940	1	1268701	CATGTCAATAGA[C]GATATAACAGACA	TCATGTCAATAGA[T]GATATAACAGACA
1941	1	1268823	TTGGTTTCCA[A]TTCCCCATCT	TGGTTTCCA[G]TTCCCCATCT
1942	1	1268834	GTTCCCCATCT[C]CCAAATTATATC	AGTTCCCCATCT[T]CCAAATTATATC
1943	1	1269729	AAAAATTTATTTA[T]GAAACTTCGATGGA	AAAAATTTATTTA[A]GAAACTTCGATGGA
1944	1	1269946	TGTCTATGACAA[A]TCGACTAAATCA	GTCTATGACAA[G]TCGACTAAATCA
1945	1	1269976	AACAATGTCAT[C]GAGCAAGTAGT	AACAATGTCAT[T]GAGCAAGTAGTG
1946	1	1270028	CAATCACAAGT[C]TCCCTGATAATG	CAATCACAAGT[T]TCCCTGATAATG
1947	1	1271249	TTCCATAGGGATA[A]GATACAAAGATAA	TCCATAGGGATA[G]GATACAAAGATAA
1948	1	1273151	CACCAGATTTAGA[T]AATAATCCATTCA	ACCAGATTTAGA[C]AATAATCCATTCA
1949	1	1273355	GTTCCTGGGGT[T]AAATATCATTTG	GTTCCTGGGGT[C]AAATATCATTT
1950	1	1274013	ACTCTATCAAATGA[A]GGTTTTAAATAAAT	ACTCTATCAAATGA[T]GGTTTTAAATAAAT
1951	1	1274232	AAATCTTCGTC[G]TAATTCGAAGA	AAAATCTTCGTC[A]TAATTCGAAGAA
1952	1	1274660	GTTTTCAAAATT[C]GTTGGAATAATCA	AGTTTTCAAAATT[T]GTTGGAATAATCA
1953	1	1275630	GATTTCATCAGT[G]AAATGATGATTTG	GGATTTCATCAGT[A]AAATGATGATTTG
1954	1	1276137	AGGGGAATGGTT[G]ATAAATGAATTA	AGGGGAATGGTT[A]ATAAATGAATTAC
1955	1	1278037	AGGTCATTATGAA[T]TTAAGATTTGTGA	GGTCATTATGAA[C]TTAAGATTTGTGA
1956	1	1278110	TATTCTTGATGTAG[G]AATTTTGATATTTAT	CTATTCTTGATGTAG[A]AATTTTGATATTTATT
1957	1	1280380	TTAAGGGCAGTATC[T]TTAATTTTATCTAA	TAAGGGCAGTATC[C]TTAATTTTATCTA
1958	1	1280416	AATAATTGAGT[G]GCAGTGAATTCA	CTAATAATTGAGT[A]GCAGTGAATTCAT
1959	1	1280701	TCAATTCCTCT[G]TTTTTAGCACAA	ATCAATTCCTCT[A]TTTTTAGCACAAG
1960	1	1280819	AAAAGTATAGGGA[G]TACAATATTTGAAA	TAAAAGTATAGGGA[A]TACAATATTTGAAAG
1961	1	1283485	TAAAGTATCCTCCT[T]GTCATTAATAATTA	AAGTATCCTCCT[C]GTCATTAATAATT
1962	1	1283527	AATATTTGTAATTG[G]TTGATCATGATTATT	CAATATTTGTAATTG[A]TTGATCATGATTATT
1963	1	1283940	ATCCAACTTTTAA[C]AACTACTACAATAT	AATCCAACTTTTAA[A]AACTACTACAATATA
1964	1	1285745	TGTAACACTAATA[A]TAGTAGTTCCTTTG	TGTAACACTAATA[G]TAGTAGTTCCTTT
1965	1	1286638	TATAATAATGATA[A]TGTTGTAGGCGTTT	TATAATAATGATA[T]TGTTGTAGGCGTTT
1966	1	1287146	ACCATCTTTCAAT[A]GTCAAATTACAAT	CCATCTTTCAAT[G]GTCAAATTACAA
1967	1	1287314	TGTGATTAATTG[A]AAATAGACGTCAA	TGTGATTAATTG[G]AAATAGACGTCA
1968	1	1287674	AGATTTAAAGTAAA[T]ATCTTTAGAAAAACC	AGATTTAAAGTAAA[C]ATCTTTAGAAAAAC
1969	1	1287724	TACACCAAGTTT[C]TCTTCATAAAAC	TACACCAAGTTT[T]TCTTCATAAAACA
1970	1	1287749	CAGACCACACACT[A]ACTATATATGAAA	AGACCACACACT[G]ACTATATATGAA
1971	1	1287803	GGGTTTATATTCAT[A]CATCAACTAAATTT	GGTTTATATTCAT[G]CATCAACTAAATTT
1972	1	1288117	ATCTTTTGAATTA[C]ATGTATGTTTGAAA	GTATCTTTTGAATTA[T]ATGTATGTTTGAAAT
1973	1	1288276	CTTCATAAAACT[C]AACTCTTTACCAA	TCTTCATAAAACT[T]AACTCTTTACCAA
1974	1	1288717	TTACCTATCATTGAG[A]TTAATATCAAATAAA	TACCTATCATTGAG[G]TTAATATCAAATAA
1975	1	1288992	ACAAATCATGAC[A]ATTCTAAGCACT	CAAATCATGAC[G]ATTCTAAGCACT
1976	1	1289710	CACGGCAGAATAC[T]AGATAATTAGTTA	CGGCAGAATAC[C]AGATAATTAGTT
1977	1	1290000	TATAAATCCAAAATA[T]TTTGAAAAAGAAAAT	ATAAATCCAAAATA[C]TTTGAAAAAGAAAA
1978	1	1290212	TTTTGTTTGACA[G]CAAATTCAATATC	CTTTTGTTTGACA[A]CAAATTCAATATC
1979	1	1290435	ATTACAAGACATT[G]AAGTTATTGAATTT	GATTACAAGACATT[A]AAGTTATTGAATTTA
1980	1	1290820	AGAGCCTTAAAA[G]TAATTAAAGGACT	AAGAGCCTTAAAA[A]TAATTAAAGGACT
1981	1	1291186	GATTGATATAC[C]GCCCTTTCTTT	TGATTGATATAC[A]GCCCTTTCTTTG
1982	1	1291213	TTATTCAATACTA[G]GTTAAAGTTTTTGC	ATTATTCAATACTA[A]GTTAAAGTTTTTGCT
1983	1	1294392	TTCTTTTGCTTC[C]TTTTATAACTGAA	TTCTTTTGCTTC[G]TTTTATAACTGA
1984	1	1294455	CACGATCAAATA[G]AAAATACGTGTC	CACGATCAAATA[T]AAAATACGTGTCA
1985	1	1294467	AAAATACGTGT[C]AAAAGCAATCC	AAAATACGTGT[T]AAAAGCAATCCG
1986	1	1294505	CAAATATCATTTC[A]AGGTTCTGTATTAC	CAAATATCATTTC[G]AGGTTCTGTATTA
1987	1	1294598	ACTTCTGGACT[C]GACTACTATTAC	AACTTCTGGACT[T]GACTACTATTAC
1988	1	1294791	TCAGATGTACA[A]ATTGGTACGTAC	GTCAGATGTACA[T]ATTGGTACGTAC
1989	1	1295948	CCAAATAGTCT[C]ACTAGCTTGCA	CCAAATAGTCT[T]ACTAGCTTGCAC
1990	1	1296816	TTATCCAATGGG[C]GTAATTATTCTT	TTTATCCAATGGG[T]GTAATTATTCTTAT
1991	1	1296916	ATGTGTGACAC[C]AAGAAGTTAGT	AATGTGTGACAC[T]AAGAAGTTAGTAT
1992	1	1296954	CTCTTAATGTAA[C]TCATCCAAGTAAG	ACTCTTAATGTAA[T]TCATCCAAGTAAG
1993	1	1297303	ATTACATTATGAAATC[A]GTATTATCTATACAAT	TACATTATGAAATC[G]GTATTATCTATACAA
1994	1	1297787	AATAGTAAAATTATT[G]ATAAATTTGGTCTTG	AATAGTAAAATTATT[A]ATAAATTTGGTCTTGT
1995	1	1298049	AACACGATGCTA[T]AATAAATGGGATA	ACACGATGCTA[C]AATAAATGGGA
1996	1	1298189	GAAAAGACGTTAAT[T]ATAATAATAATGACG	GAAAAGACGTTAAT[C]ATAATAATAATGAC
1997	1	1298206	AATAATAATGACGA[C]AAAGATAATTTCAT	ATAATAATAATGACGA[T]AAAGATAATTTCATTA
[truncated: 17,019 more rows]
