# Supplementary material for: High-Resolution SNP/CGH Microarrays Reveal the Accumulation of Loss of Heterozygosity in Commonly Used Candida albicans Strains
Source: G3 (Bethesda). 2011 Dec 1;1(7):523–30. doi: 10.1534/g3.111.000885 (PMC3276171; doi:10.1534/g3.111.000885)
Supplement: Supporting Information [file supp_1.7.523_TableS3.xls]

## Sheet: Sheet1
Table S3. SNPs on the array that were not informative.
Probes have SNP allele in brackets.
SNP locus number	Chromosome	SNP Coordinate	Probe 'a' allele sequence	Probe 'b' allele sequence
1	1	122465	ATTTACAGAAAAT[G]CTGAAAGAATTTAT	AATTTACAGAAAAT[T]CTGAAAGAATTTATA
2	1	147432	CAAAAACTAATTTA[A]CAAAGAAGAAAAAA	AAAAACTAATTTA[C]CAAAGAAGAAAAAA
3	1	150344	GGGCTATTACTAA[T]ATAACTTCGTGTA	GGCTATTACTAA[C]ATAACTTCGTGT
4	1	259294	CATCTTCACAGGT[T]TAATAAATTTGTG	ATCTTCACAGGT[G]TAATAAATTTGTG
5	1	270184	TACCATTTTCAT[C]TTTGAGTTAATGG	TTACCATTTTCAT[A]TTTGAGTTAATGG
6	1	326978	ACTGTAAAAATGG[T]AATAATTTCAATGT	ACTGTAAAAATGG[C]AATAATTTCAATG
7	1	394378	AATACAAAATAGAG[T]ACATAAGAAAATGAT	ATACAAAATAGAG[C]ACATAAGAAAATGA
8	1	460898	GATTAACTGAAACA[A]TATACAATTAAAACT	GATTAACTGAAACA[G]TATACAATTAAAAC
9	1	461303	AAATCAACAAGAAT[T]AAAAAGAATAATGAT	AATCAACAAGAAT[C]AAAAAGAATAATGA
10	1	491072	CACATATGGT[G]GCTTCATCCAT	TTCACATATGGT[A]GCTTCATCCATA
11	1	594266	CTCCCCCAGA[C]ACGATGTATA	ACTCCCCCAGA[T]ACGATGTATAA
12	1	611703	TTAGTCATAAA[G]GGTGGTTTTGG	TTAGTCATAAA[A]GGTGGTTTTGGT
13	1	621796	ACAACAAAGCG[C]AAAATAAAGAAG	TACAACAAAGCG[T]AAAATAAAGAAGA
14	1	622787	TTATTCCAATA[G]CCAAAGACTTGG	GTTATTCCAATA[A]CCAAAGACTTGG
15	1	638349	TTGATCTACGTCTAT[T]ATACTAATTTACATA	TGATCTACGTCTAT[G]ATACTAATTTACAT
16	1	662964	TGTAAACCAGA[G]TCAATTGTGTC	TGTAAACCAGA[A]TCAATTGTGTCA
17	1	736810	CATTGGTTATTATA[C]TTCAATTGTATCTT	CATTGGTTATTATA[T]TTCAATTGTATCTTT
18	1	736997	TTTTGCTTCATTTAC[A]TTTTATTTTATTATC	TTTGCTTCATTTAC[G]TTTTATTTTATTAT
19	1	738423	GATTATATTTCTAC[T]ATTGGTGTTGATTT	ATTATATTTCTAC[C]ATTGGTGTTGATTT
20	1	784387	GGAGACTACATATAT[T]AAGTCACATATATAA	GAGACTACATATAT[G]AAGTCACATATATAA
21	1	794913	GAAATAGTTGATT[T]TTCTACCATTGTAT	GAAATAGTTGATT[C]TTCTACCATTGTA
22	1	794992	GAGATATATTTGGT[T]ATTGTAACAAAAAAA	AGATATATTTGGT[C]ATTGTAACAAAAAA
23	1	817167	CTATAGGCCTTAT[T]CTATTTCTCTTTTT	TATAGGCCTTAT[G]CTATTTCTCTTTT
24	1	817512	AGCTCACAAGGT[C]ATCTATAATATTG	CAGCTCACAAGGT[A]ATCTATAATATTG
25	1	843505	CAGCTGCAGC[C]AAAATATGTTT	TCAGCTGCAGC[T]AAAATATGTTTT
26	1	861763	ATAAAAAGCTCTATA[T]TGAGTAATTAGAATAA	ATAAAAAGCTCTATA[G]TGAGTAATTAGAATA
27	1	879097	TCCAGTTTCTG[A]CAATACAAATGT	TCCAGTTTCTG[T]CAATACAAATGT
28	1	890338	AACATTTCAAGTATTA[A]TACATCTATAGATAAT	AACATTTCAAGTATTA[T]TACATCTATAGATAAT
29	1	901230	AAGGTGTTTGTG[G]ATTATATAACCA	TAAGGTGTTTGTG[A]ATTATATAACCATT
30	1	903701	TTTGCTGGTATAT[T]TGTATCATGTCTA	TTGCTGGTATAT[C]TGTATCATGTCT
31	1	1027010	TTTTTGGGTTTT[A]TTTGGTCTATAGT	TTTTTGGGTTTT[G]TTTGGTCTATAG
32	1	1058313	CAAGCTAAAAA[A]GCAATGTTAGCA	CAAGCTAAAAA[G]GCAATGTTAGC
33	1	1068146	ATCTTGATGAATTA[G]AAATTGAAAAATATT	ATCTTGATGAATTA[C]AAATTGAAAAATATT
34	1	1075510	AGTTTGACGAAACA[T]TGTATATACTATAG	GTTTGACGAAACA[C]TGTATATACTATAG
35	1	1128662	TCAATTTCTTTTTT[A]GATTTGATTTCTTC	CAATTTCTTTTTT[G]GATTTGATTTCTT
36	1	1233447	ACCAGTAGATTATA[T]TTGTATTTAAGTACA	ACCAGTAGATTATA[C]TTGTATTTAAGTAC
37	1	1238478	CCAAAAAGTTGATA[C]TTTTTAATTTTATG	CCAAAAAGTTGATA[A]TTTTTAATTTTATGT
38	1	1270017	TTAATATCATTGA[C]AATCACAAGTTTC	TTAATATCATTGA[T]AATCACAAGTTTCC
39	1	1285653	AAAATGATATAA[G]GGTGGGAAATAGT	GAAAATGATATAA[A]GGTGGGAAATAGT
40	1	1288267	TTCATCAATATCTT[C]ATAAAACTTAACTC	TTTCATCAATATCTT[T]ATAAAACTTAACTCT
41	1	1309405	ATGTTTATTTCA[C]TTTGCCCATTAAT	AATGTTTATTTCA[T]TTTGCCCATTAAT
42	1	1318743	TAGAATATTATCA[G]CCAAGTTTAAACTT	TTAGAATATTATCA[A]CCAAGTTTAAACTT
43	1	1321179	AATATGAAAAATATG[G]AATAAAGAAATGAAT	AATATGAAAAATATG[A]AATAAAGAAATGAATG
44	1	1323635	GACTCCATAATAAT[G]AATGAATTAATCAT	AGACTCCATAATAAT[A]AATGAATTAATCATC
45	1	1396399	AATGGTTGATT[C]CATTTTCGTTTA	CAATGGTTGATT[T]CATTTTCGTTTAT
46	1	1417112	CAATAATTGAACA[T]ACAAAATCTCGTT	AATAATTGAACA[C]ACAAAATCTCGT
47	1	1423271	CTGCCAACATTA[A]CAAATCTAGAATT	TGCCAACATTA[C]CAAATCTAGAAT
48	1	1438127	TTACTTAATATACT[T]AAAGAGGTATTGCA	TACTTAATATACT[C]AAAGAGGTATTGCA
49	1	1439431	AATGCAATGG[G]GAGAAGGAAA	TAATGCAATGG[A]GAGAAGGAAAAG
50	1	1442750	ACAACGACAC[C]CAAGAAGAAA	TACAACGACAC[T]CAAGAAGAAATA
51	1	1449625	TGGTGTATTTGA[G]GTTATTAAATGTG	CTGGTGTATTTGA[A]GTTATTAAATGTG
52	1	1526041	GCCAATACACTA[T]CACAAAGTAAGA	CCAATACACTA[G]CACAAAGTAAGA
53	1	1585854	ACTTCTTTACACA[C]TTAATCTTTTCAT	ACTTCTTTACACA[G]TTAATCTTTTCAT
54	1	1593186	TATAAAAATATATGA[C]ACTTGTAAAGAAAAAT	GTATAAAAATATATGA[A]ACTTGTAAAGAAAAAT
55	1	1640909	CCTTATAAATATAT[G]AAGCTTATCAACAAG	TCCTTATAAATATAT[A]AAGCTTATCAACAAG
56	1	1643116	TAACACTTCC[G]AGTCGATTCAT	CTAACACTTCC[A]AGTCGATTCATT
57	1	1643415	AAATTGAACAATTA[C]ATTTAAATCTTCAAT	GAAATTGAACAATTA[T]ATTTAAATCTTCAATA
58	1	1738060	ATGTATAGCTAA[G]GTTGAGTGTTTG	TGTATAGCTAA[C]GTTGAGTGTTTG
59	1	1742854	GCAATGGATTTAT[T]AATTTTGTTTCAAT	GCAATGGATTTAT[A]AATTTTGTTTCAAT
60	1	1783236	AATAAAACAAACTA[A]TAATTCTTGTTTTGT	AATAAAACAAACTA[G]TAATTCTTGTTTTG
61	1	1856565	AACTCAGTTGT[G]CTCTTCTTTTT	TAACTCAGTTGT[A]CTCTTCTTTTTTC
62	1	1891631	AGTTTTAACACC[G]ATAATCGAAAAA	AAGTTTTAACACC[A]ATAATCGAAAAAT
63	1	1919082	TCCTATCACT[G]TCGTACGATCT	TTCCTATCACT[A]TCGTACGATCTT
64	1	1922387	CTATTAGGAGA[C]CAAATAAGCGTT	TCTATTAGGAGA[A]CAAATAAGCGTTA
65	1	1943935	TCTATATTGGTTG[A]CTTGATAATGATG	CTATATTGGTTG[G]CTTGATAATGATG
66	1	2021278	GGTGCTAAACT[T]TCTTTCCAAAA	GGTGCTAAACT[A]TCTTTCCAAAAA
67	1	2024477	TTTTCCGCTCATA[G]TTATAATTATTGA	TTTTCCGCTCATA[C]TTATAATTATTGA
68	1	2030134	CGATAACCTCCT[C]TATTCTATACCT	CGATAACCTCCT[G]TATTCTATACCT
69	1	2059658	TGCAATTTCCT[G]AGTTTCCTTAG	TGCAATTTCCT[A]AGTTTCCTTAGT
70	1	2071141	TACTACACAAA[G]GGTGAAAAAGC	TACTACACAAA[A]GGTGAAAAAGCA
71	1	2174148	AAATGCCATTG[G]ATTAGTCCTTG	AAATGCCATTG[C]ATTAGTCCTTG
72	1	2183971	ACGTTTTGTGG[T]GTTGATAAGATA	ACGTTTTGTGG[A]GTTGATAAGATA
73	1	2203799	TTTGTCACTATC[G]TCATTAGTGTTA	CTTTGTCACTATC[T]TCATTAGTGTTAA
74	1	2208686	GACAATACATTATTC[T]ATCATCTTATTATCAT	ACAATACATTATTC[C]ATCATCTTATTATCA
75	1	2214664	CATTCATTTTTATT[A]AACCCTAAATCAAT	ATTCATTTTTATT[G]AACCCTAAATCAAT
76	1	2219549	TCATCCTCAT[C]ATAACCTGGCT	TTCATCCTCAT[T]ATAACCTGGCTT
77	1	2221462	TGTGATTGTTC[G]CTTTGTTTTATT	TTTGTGATTGTTC[T]CTTTGTTTTATTT
78	1	2285405	TTTTGATAGATG[G]GTTGTAGTTCTT	TTTTGATAGATG[A]GTTGTAGTTCTTC
79	1	2287741	TTCTAAAAATCTG[G]TCAAGATTATTTG	CTTCTAAAAATCTG[A]TCAAGATTATTTGA
80	1	2290128	TTGATAGTCTTTA[A]GTTGTTGATTAAAG	TTGATAGTCTTTA[G]GTTGTTGATTAAA
81	1	2291858	AAAAATCTGGAAAA[G]TAAGTTATAGAATC	AAAAATCTGGAAAA[A]TAAGTTATAGAATCA
82	1	2294356	CTGGATATAGATC[A]GGAATTGAATTAAT	TGGATATAGATC[G]GGAATTGAATTAA
83	1	2295962	TTAGTAATAGTAGTAT[A]TGAGAAACATAAATTT	AGTAATAGTAGTAT[G]TGAGAAACATAAATT
84	1	2355767	ATTTTCTTGTTGAAT[T]ATTCTAGTTAATAATG	TTTTCTTGTTGAAT[C]ATTCTAGTTAATAA
85	1	2367235	TTAAGTAATACGG[T]AGTAATCACTTGT	TAAGTAATACGG[A]AGTAATCACTTGT
86	1	2373873	ACAAGATGATAA[A]TCAAAAGCAGTG	CAAGATGATAA[G]TCAAAAGCAGTG
87	1	2380981	ATTTCACTGTTT[G]GGATCATTTTAG	GATTTCACTGTTT[A]GGATCATTTTAGA
88	1	2471833	TAAGTTTGTTACTA[T]AAGTAGACAAAAAAA	AAGTTTGTTACTA[C]AAGTAGACAAAAA
89	1	2502611	TGACAAAAAC[C]CGAACAATCAA	GTGACAAAAAC[A]CGAACAATCAA
90	1	2510517	AATGATCAGGATT[G]TTTAATTTATTCAA	TAAATGATCAGGATT[A]TTTAATTTATTCAATT
91	1	2516757	GAAAGGGAATT[G]GTGGATTTTTTA	TGAAAGGGAATT[A]GTGGATTTTTTAA
92	1	2541519	ATATGATGTGCA[C]ACATACTATGGT	CATATGATGTGCA[T]ACATACTATGGTA
93	1	2566917	ACAAGCTTTTTATAA[T]AACTTTTAAATAAAGA	ACAAGCTTTTTATAA[A]AACTTTTAAATAAAG
94	1	2584374	ACACCCATTGG[G]AAATTAATCAAT	AACACCCATTGG[A]AAATTAATCAAT
95	1	2676513	TCTGTAGAAGGAG[A]AATAGTTTTAATC	CTGTAGAAGGAG[G]AATAGTTTTAATC
96	1	2680395	CCTCATTAATACA[G]TTTTGTTTTACAC	CCTCATTAATACA[A]TTTTGTTTTACACA
97	1	2696149	ATTCTCAATATATC[C]ATCAATGGATTAAT	AATTCTCAATATATC[T]ATCAATGGATTAATG
98	1	2700247	TTTATGATTATT[C]GTTTTTGCAACTG	TTTTATGATTATT[A]GTTTTTGCAACTGA
99	1	2704041	TAACTTCAAAGA[G]GTAGGTGAATTT	TAACTTCAAAGA[A]GTAGGTGAATTTT
100	1	2751516	TTATCGAAAAA[G]GGGAAAAATCAA	TTTATCGAAAAA[A]GGGAAAAATCAAG
101	1	2758635	AAATGCTGAAC[G]AGAGTTTAAGAA	TAAATGCTGAAC[A]AGAGTTTAAGAAA
102	1	2767053	TCACCAATATTGTTT[A]CTTTATTATTGTTAT	ACCAATATTGTTT[G]CTTTATTATTGTTA
103	1	2804328	TTTTGTAAGATATG[A]AGAATAAGTAGGAA	TTTGTAAGATATG[G]AGAATAAGTAGGA
104	1	2830917	CATTTCACTTAC[T]TTTGAAGACTTTT	CATTTCACTTAC[A]TTTGAAGACTTTT
105	1	2853726	ATACGTCTTT[C]ACGTGTATGCA	TATACGTCTTT[T]ACGTGTATGCAC
106	1	2868460	TTGGATATGACATG[A]GGAATATATATACT	TGGATATGACATG[G]GGAATATATATAC
107	1	2934906	TGTAATAGAAATTTT[C]AAATATTAAAAGCAT	TGTAATAGAAATTTT[G]AAATATTAAAAGCAT
108	1	2942138	TGTTTTCACTAG[C]TTGCTAGATTTT	TGTTTTCACTAG[T]TTGCTAGATTTTG
109	1	2948303	ATACATGATCT[C]ACAGTTTCACCA	AATACATGATCT[T]ACAGTTTCACCA
110	1	3066884	ATAATTTGTTCTG[G]TACAGATATTTCAA	ATATAATTTGTTCTG[A]TACAGATATTTCAAA
111	1	3182941	TATTTCAAATT[G]CCAATCTTGGTC	TATATTTCAAATT[A]CCAATCTTGGTCA
112	2	186828	CTTGTTACAATTAA[C]CAATAATTTTGATG	CTTGTTACAATTAA[A]CAATAATTTTGATGA
113	2	191202	ATCCTTAACAGG[G]ACATTATTGAAA	TATCCTTAACAGG[A]ACATTATTGAAAT
114	2	201160	AGCTACTTGAATAT[T]TAGATTATCGTTTT	GCTACTTGAATAT[C]TAGATTATCGTTTT
115	2	355916	TGTTTGAATAAG[T]TTTTGAAGAAACA	TTGTTTGAATAAG[A]TTTTGAAGAAACA
116	2	1088380	CATTATCTTCATT[C]ATTGAAGAAAGTG	CATTATCTTCATT[T]ATTGAAGAAAGTGA
117	2	1336330	GATTATCCAATAA[A]GGAAAGGTAATTAA	GATTATCCAATAA[G]GGAAAGGTAATTA
118	2	1454948	GGAGTCGATAAATT[T]AATAAATCTAACAA	GAGTCGATAAATT[C]AATAAATCTAACAA
119	2	1473246	TCTGAATACTTTT[A]AATACCAAAGATTG	TCTGAATACTTTT[G]AATACCAAAGATT
120	2	1508391	AGAGAATTAACC[A]GAGACAACAAAT	AGAGAATTAACC[T]GAGACAACAAAT
121	2	1567730	GGGGTTGTATT[T]TTACGGAATAGA	GGGGTTGTATT[C]TTACGGAATAG
122	2	1653693	GAAATTCTACAACT[T]TAAAACTAAAATTTT	GAAATTCTACAACT[C]TAAAACTAAAATTT
123	2	1655554	AACAGCATATG[A]TCTTGGTAAACC	AACAGCATATG[G]TCTTGGTAAAC
124	2	1677456	TTTGGTTTTCTTA[G]TCGTATTAATTTTA	TTTTGGTTTTCTTA[A]TCGTATTAATTTTAA
125	2	1771774	CTTGCTGTTGAAA[T]TAAAAATGAAATTA	TTGCTGTTGAAA[C]TAAAAATGAAATT
126	2	1795719	TTTAATGGAACACT[C]ACAATAATAATATC	ATTTAATGGAACACT[T]ACAATAATAATATCT
127	2	1824563	CAAGTTCAACC[T]TCTTGGTAAATT	CAAGTTCAACC[G]TCTTGGTAAAT
128	2	1850808	GGAATATTAGGGT[G]GGTAATTTAAAAT	GGAATATTAGGGT[A]GGTAATTTAAAATC
129	2	1948325	TCAAAAACCAATA[C]TTAGAATGATAAAG	ATCAAAAACCAATA[T]TTAGAATGATAAAGT
130	2	1967746	CGTAGTGCATAA[G]ATTGAAAAGCTA	CGTAGTGCATAA[A]ATTGAAAAGCTA
131	2	1973867	CTATAATTTTTGT[A]GGCCAAGTGTATT	ATAATTTTTGT[G]GGCCAAGTGTAT
132	2	1987946	AATTCTTCTATATC[C]TTCTATTCTAATCG	AATTCTTCTATATC[T]TTCTATTCTAATCGT
133	2	2000710	AGTACGTCGATTTA[C]TATATGATAAAATT	AGTACGTCGATTTA[T]TATATGATAAAATTG
134	2	2032433	GTAAGAAGAAAGTT[T]TTATTAACTTTTTG	GTAAGAAGAAAGTT[A]TTATTAACTTTTTGT
135	2	2106027	AAGTATTGTTAATTT[A]AAACAATAATTGTAAG	AAGTATTGTTAATTT[G]AAACAATAATTGTAA
136	2	2116392	TGGATTAAATCCAT[A]TAAAATGATTAGAAA	TGGATTAAATCCAT[T]TAAAATGATTAGAA
137	3	5822	CCTGGCTTATA[T]ATTCCGTAGTCA	CCTGGCTTATA[G]ATTCCGTAGTC
138	3	129414	AGTCAAACCAA[T]TGTGTAAACAAA	AGTCAAACCAA[C]TGTGTAAACAA
139	3	143273	TATAAATCAACCT[C]CAATTAAGCAATT	TTATAAATCAACCT[T]CAATTAAGCAATTA
140	3	169467	GGTTCTTCTCC[G]GAAAATATTGA	GGTTCTTCTCC[C]GAAAATATTGA
141	3	185075	ACAGTTGAATACA[A]TAAAGAGTGAATT	CAGTTGAATACA[G]TAAAGAGTGAATT
142	3	195953	TTGAAAAAGAATCA[A]TTATTTACATTCAG	TTGAAAAAGAATCA[T]TTATTTACATTCAG
143	3	196998	CAAAAATAGGTAGTA[A]TTCAAATTTACATAT	CAAAAATAGGTAGTA[T]TTCAAATTTACATAT
144	3	217342	GAATAATTTTAAAAA[G]GTTTGTAAAATCATT	GAATAATTTTAAAAA[A]GTTTGTAAAATCATTA
145	3	305042	ACTTTGATCTTT[A]CCTTCTTTGTTC	CTTTGATCTTT[C]CCTTCTTTGTTC
146	3	329632	CAACTTGTTTAAA[A]GGAATCAAATTCT	AACTTGTTTAAA[G]GGAATCAAATTCT
147	3	334667	CAATACCTGATTT[G]TGTTTATATCACA	CAATACCTGATTT[T]TGTTTATATCACAG
148	3	337925	TTTCCATCAAC[G]AAAACTGTTTG	TTTCCATCAAC[A]AAAACTGTTTGT
149	3	379474	ACTGTAAAAAG[G]GATATCACGTG	TACTGTAAAAAG[A]GATATCACGTGA
150	3	420429	TAAGATATATAGTAA[A]CGAATTTCTAAAAAAA	TAAGATATATAGTAA[C]CGAATTTCTAAAAAA
151	3	422411	CAATTGGTAGAAT[G]GATAATAAATTCAT	ACAATTGGTAGAAT[A]GATAATAAATTCATG
152	3	450774	AAAACAATGCTGT[G]TAAGATATATTCTT	GAAAACAATGCTGT[A]TAAGATATATTCTTA
153	3	451776	TTCTGTCAAAAG[A]GAACTTATTTACC	TTCTGTCAAAAG[G]GAACTTATTTAC
154	3	473925	TTTTATATAAATAAAT[A]CATTTCTTCTTCTTCT	TTTATATAAATAAAT[G]CATTTCTTCTTCTTC
155	3	476456	CATCAAATTTGAC[G]TTTTGTAATTTAG	CATCAAATTTGAC[A]TTTTGTAATTTAGT
156	3	483205	TCCCATGTCTTAA[T]TAAATTTTCATTTT	TCCCATGTCTTAA[C]TAAATTTTCATTT
157	3	512550	GAAAAACTAGGTT[G]TATCTACATAAAAA	AGAAAAACTAGGTT[A]TATCTACATAAAAAC
158	3	517187	GGGATGGTGTTTA[G]ATCAAAATATATAT	TGGGATGGTGTTTA[T]ATCAAAATATATATA
159	3	524487	ATTTATAATTTTCA[G]ACAGATACAAAATCA	ATTTATAATTTTCA[A]ACAGATACAAAATCA
160	3	524495	TTCAGACAGATA[C]AAAATCAAATGAA	TTTCAGACAGATA[T]AAAATCAAATGAAG
161	3	529577	TTGATCTAATAAATA[T]GGAGTTAAATAAATTT	TTGATCTAATAAATA[A]GGAGTTAAATAAATTT
162	3	537309	AGTTCTAAACAAG[A]CTCTTTAATTTTTT	GTTCTAAACAAG[G]CTCTTTAATTTTT
163	3	539598	GGAAAGGGGAAA[A]TAAATTTGTTTC	GGAAAGGGGAAA[T]TAAATTTGTTTC
164	3	546392	AAACAAAAACAAAA[A]TAGATGAAATTAAAA	AAACAAAAACAAAA[G]TAGATGAAATTAAA
165	3	548242	GAACACAGAACA[T]TCTCTCTATAAAG	GAACACAGAACA[C]TCTCTCTATAAA
166	3	549715	TAAAGTTTACT[G]ATTTGTCTGGGT	TTTAAAGTTTACT[A]ATTTGTCTGGGTA
167	3	552317	CAACAGTACGT[T]AAACGAATAGAC	CAACAGTACGT[A]AAACGAATAGAC
168	3	576535	CCAGGCATTAC[C]AACTATACAAAA	ACCAGGCATTAC[T]AACTATACAAAAA
169	3	580643	ACGATGTTTAT[T]ATTAGGGGAGGA	ACGATGTTTAT[A]ATTAGGGGAGGA
170	3	604448	ATTGGATAAAGCT[A]AAGATTTAACCAA	TTGGATAAAGCT[G]AAGATTTAACCA
171	3	705730	GATTGGTGATA[G]TGGTGGTGATA	GATTGGTGATA[A]TGGTGGTGATAT
172	3	821522	AATCATTCTTCA[G]CAACAAGGTTAT	AAATCATTCTTCA[A]CAACAAGGTTATA
173	3	822775	CACTTTCCCT[C]AATGCAATTCT	ACACTTTCCCT[T]AATGCAATTCTT
174	3	884232	TTATATCTGGG[G]CCAAAAACAAC	TTATATCTGGG[A]CCAAAAACAACA
175	3	888678	ATGTTTTATTG[G]CCCTGAAATTGA	GATGTTTTATTG[A]CCCTGAAATTGA
176	3	1097992	CAAAACGAAT[C]TAAGCACCGTA	ACAAAACGAAT[A]TAAGCACCGTAT
177	3	1287837	AATAATCAGCTG[A]CATTGTTGTTAGA	ATAATCAGCTG[C]CATTGTTGTTAG
178	3	1288343	TCGTGGATATTTT[C]TAAATAATTGATTC	TCGTGGATATTTT[G]TAAATAATTGATTC
179	3	1433113	TTATTTTCAG[C]ACTTGCCTCAC	CTTATTTTCAG[T]ACTTGCCTCACA
180	3	1616791	ATCTACACGTCG[T]TATGTATCTACT	TCTACACGTCG[G]TATGTATCTAC
181	3	1627491	ACTGATTTTGAA[T]TGTGTTCTTCAA	CTGATTTTGAA[G]TGTGTTCTTCAA
182	3	1737058	ATTGATTACGT[C]TGGATCATTTGA	AATTGATTACGT[A]TGGATCATTTGAC
183	3	1798781	TCATGAAAATT[G]TGACACACAAAA	GATCATGAAAATT[A]TGACACACAAAAA
184	4	73694	GAAAGAAAATG[G]CTGTTGTTCAA	TGAAAGAAAATG[A]CTGTTGTTCAAT
185	4	90213	ATTTAAGAGCAG[A]CAAAGATGAGAA	TTTAAGAGCAG[G]CAAAGATGAGA
186	4	104920	GTTCTTGTTTG[G]AAGGAGTTGTA	AGTTCTTGTTTG[A]AAGGAGTTGTAT
187	4	110080	GATTTCAGTTGG[T]AAGTTTTCAGTT	ATTTCAGTTGG[C]AAGTTTTCAGT
188	4	131192	TGTTAGTTTTG[G]TGTACTTGCTG	TGTTAGTTTTG[T]TGTACTTGCTGT
189	4	135029	GATATACTGATTG[G]TATAAATCAGGATG	GGATATACTGATTG[A]TATAAATCAGGATG
190	4	142407	ATAAGCTTTATA[G]GCCAATTTGGAA	AATAAGCTTTATA[T]GCCAATTTGGAAT
191	4	166895	TTCAACTTATATTG[T]TTGTTAAATTTTTTT	TTCAACTTATATTG[C]TTGTTAAATTTTTT
192	4	179548	CATTTGTATCATT[G]AAACCAAATTTTG	CATTTGTATCATT[A]AAACCAAATTTTGT
193	4	186789	TTATTGTATTGGG[T]AAGCAAATTATCTA	TATTGTATTGGG[C]AAGCAAATTATC
194	4	212093	AATTGGAACAAGT[C]AATGAAATAAGTA	AATTGGAACAAGT[T]AATGAAATAAGTAG
195	4	220862	GACTAAAGCCA[A]CTTGGCTAATAG	GACTAAAGCCA[G]CTTGGCTAATA
196	4	260929	ATATTGCAAGAGT[T]ATAATACCAATCAA	TATTGCAAGAGT[G]ATAATACCAATCA
197	4	271780	TATCTTGTGG[G]GGAAAAAGAGG	CTATCTTGTGG[A]GGAAAAAGAGG
198	4	274569	CAAAAATCATGTTA[C]TCAAACAGTATATA	CAAAAATCATGTTA[A]TCAAACAGTATATAA
199	4	314843	TTCAAAATTTAT[T]GCTGGAATTCCTA	TCAAAATTTAT[C]GCTGGAATTCCT
200	4	318820	TGTTGTAGTTGT[T]ATCGTCGTATTT	TGTTGTAGTTGT[A]ATCGTCGTATTT
201	4	321614	AAATGGGGATAATT[A]AAAGAAAAATTTTT	AATGGGGATAATT[G]AAAGAAAAATTTT
202	4	347210	ATTTTTGATTT[G]AAAGAACGGGAA	AATTTTTGATTT[A]AAAGAACGGGAAG
203	4	355627	CCAATTGAGTGT[T]AATGTTACTTGG	CAATTGAGTGT[C]AATGTTACTTGG
204	4	453351	TTAAAAAATTTCG[C]TTTTTAATTCTTCT	TTTAAAAAATTTCG[T]TTTTTAATTCTTCTT
205	4	465108	CATCGTCAAGA[G]ATTCATGATTTG	TCATCGTCAAGA[A]ATTCATGATTTG
206	4	469174	TGATGATGAAG[G]TCGAATTTCAG	TGATGATGAAG[A]TCGAATTTCAGT
207	4	470532	ACTTCTATATTATA[C]TAAACCAAACCAAA	ACTTCTATATTATA[G]TAAACCAAACCAAA
208	4	477872	CCCAGCCACTA[T]GATAAAGAAAAA	CCCAGCCACTA[A]GATAAAGAAAAA
209	4	478072	CTAATCCAGC[G]CAAAGAATCAA	TCTAATCCAGC[A]CAAAGAATCAAC
210	4	487581	ACACACACACAA[T]AGGTATTATTTCA	CACACACACAA[C]AGGTATTATTTC
211	4	494934	GAACTAATAATACT[T]CTGATATCACTACTA	AGAACTAATAATACT[A]CTGATATCACTACTA
212	4	505863	TTTCATATATAC[C]ATGCACCAAACA	ATTTCATATATAC[T]ATGCACCAAACAAT
213	4	510751	ATTCTGGCCC[C]AGGTTTATTAC	AATTCTGGCCC[A]AGGTTTATTAC
214	4	530238	CAGTTTTAGAC[G]TAGCACCTAAC	CAGTTTTAGAC[C]TAGCACCTAACT
215	4	538927	CTACTAAAGCCAATA[T]TGTTATAATTTTTATA	CTACTAAAGCCAATA[A]TGTTATAATTTTTATA
216	4	539475	AACTTTTTCTTC[G]ACTTTTTCTTTC	AACTTTTTCTTC[A]ACTTTTTCTTTCT
217	4	577609	TGGGGATGACA[A]ATTTCTGAAAT	TGGGGATGACA[G]ATTTCTGAAAT
218	4	581532	AGCCAAAATTGG[A]TTGATTCAATTT	GCCAAAATTGG[G]TTGATTCAATT
219	4	586693	TTGAAGACATAAAA[A]ATGTATATCAATTCA	TTGAAGACATAAAA[G]ATGTATATCAATTC
220	4	601477	ACTCAATTGTT[A]TTCTTGGGGATC	ACTCAATTGTT[T]TTCTTGGGGAT
221	4	635747	TTAATTAAATATGATG[A]ATGATAGAAATTAAAG	TAATTAAATATGATG[G]ATGATAGAAATTAAAG
222	4	657712	CAGATGAAATT[A]AACCAAGTGGAG	CAGATGAAATT[G]AACCAAGTGGA
223	4	713302	GGTATAAGTGGT[A]AAATGGGAAGAT	GTATAAGTGGT[G]AAATGGGAAGAT
224	4	718673	CTCTTTCAATTATTT[A]CTTAGTGTATACAAT	CTTTCAATTATTT[G]CTTAGTGTATACAA
225	4	718920	ACCACTACAAAT[C]GTTTTCAAATAA	CACCACTACAAAT[T]GTTTTCAAATAAT
226	4	719460	TTTCTTGATTAC[C]TCATTACTGAAAA	GTTTCTTGATTAC[T]TCATTACTGAAAA
227	4	725395	TTTAATTATACTTTT[A]CTAAGAAACGATTTC	TTAATTATACTTTT[G]CTAAGAAACGATTT
228	4	726109	AGTAGAAGACTTAA[T]TAAATGAATAACAAG	AGTAGAAGACTTAA[C]TAAATGAATAACAA
229	4	726115	AGACTTAATTAAAT[G]AATAACAAGAATCTT	AAGACTTAATTAAAT[T]AATAACAAGAATCTTT
230	4	731881	TTTAGCAATAGC[T]ACAGCCTAGATA	TTAGCAATAGC[A]ACAGCCTAGATA
231	4	733912	CAAAATTTGATC[A]ATACTCCTGATTC	CAAAATTTGATC[G]ATACTCCTGATT
232	4	747682	CAAGGTCGAAC[A]TAAAACAGTGT	CAAGGTCGAAC[T]TAAAACAGTGT
233	4	753593	CTCACAGTAAG[G]TAAACTGTGTC	CTCACAGTAAG[A]TAAACTGTGTCC
234	4	765412	ATGAGTAAATACCAA[A]TAGATTAATAGTAGA	TGAGTAAATACCAA[G]TAGATTAATAGTAG
235	4	772385	ACATTATTTCTCCGT[T]AATAAATAATACTAG	CATTATTTCTCCGT[C]AATAAATAATACTAG
236	4	772393	CTCCGTTAATAAAT[A]ATACTAGAAATGTAG	CTCCGTTAATAAAT[T]ATACTAGAAATGTAG
237	4	787403	GTCTTTATCCTT[T]TTCCATAATCGT	GTCTTTATCCTT[C]TTCCATAATCGT
238	4	787664	GTCAACTTTTG[A]AAATTGCCTACT	GTCAACTTTTG[G]AAATTGCCTAC
239	4	825345	TTGCTTTATATATT[G]ATCTAAAAATGATGT	TTTTGCTTTATATATT[A]ATCTAAAAATGATGTA
240	4	833608	TCTGATACATTG[G]AGATCTTACGTA	TTCTGATACATTG[A]AGATCTTACGTAT
241	4	833734	ATATGGTCGAA[G]AATTCACTTTGT	CATATGGTCGAA[A]AATTCACTTTGT
242	4	846153	TTACTATTATTA[G]AAAGGGGAGGGA	TTACTATTATTA[A]AAAGGGGAGGGAG
243	4	864512	TTACATCTAAATTT[A]TTGATAAAGCCATTT	TACATCTAAATTT[G]TTGATAAAGCCAT
244	4	873961	TTCAATTCTATAGTA[T]ATATTGAAAGGTATAC	TTCAATTCTATAGTA[C]ATATTGAAAGGTATA
245	4	882018	GATGGGGTAAAT[G]GTAAATATTTCAT	TGATGGGGTAAAT[A]GTAAATATTTCATT
246	4	910501	ACATTATGGATTTT[A]AATAAATCTTTTGG	CATTATGGATTTT[G]AATAAATCTTTTGG
247	4	974802	CTGACTCATTC[G]ATGCCAAAAAT	CTGACTCATTC[C]ATGCCAAAAAT
248	4	975882	AGTTACATTG[G]CCAGCAAAGTT	GAGTTACATTG[A]CCAGCAAAGTT
249	4	978579	TTACTAACCTTC[C]CCTAATCTTGTA	TTTACTAACCTTC[T]CCTAATCTTGTAA
250	4	1015512	GCAGTATATTACA[A]TGTAAAAAAGTCAA	GCAGTATATTACA[G]TGTAAAAAAGTCA
251	4	1025793	CCACAGGTATTTT[A]CTTATAACAGATAA	CCACAGGTATTTT[T]CTTATAACAGATA
252	4	1031661	AGACAAGATACATA[A]CTTCTTGATAAATAT	GACAAGATACATA[G]CTTCTTGATAAATA
253	4	1072270	TAGCCATCTCT[T]ACACACAACAT	TAGCCATCTCT[A]ACACACAACAT
254	4	1076553	CAATTAAAATATAAT[C]GAATTATCCAAAATAA	TCAATTAAAATATAAT[T]GAATTATCCAAAATAA
255	4	1079235	GAGCTGAAGAAA[G]AAGAAGTTTATAA	AGAGCTGAAGAAA[A]AAGAAGTTTATAA
256	4	1082516	TAATAGTATTCAT[C]CCAGCAGTAATAAT	CTAATAGTATTCAT[T]CCAGCAGTAATAAT
257	4	1083529	GTGAAATCAATATA[T]TTACGATCTTCTAA	TGAAATCAATATA[C]TTACGATCTTCTAA
258	4	1105581	CAAAACAGAAAT[A]GCCATACATCTTT	AAAACAGAAAT[G]GCCATACATCTT
259	4	1117490	TTGATTGAAATAAA[G]TCAATGTATAAAAAA	CTTGATTGAAATAAA[A]TCAATGTATAAAAAA
260	4	1118984	TCTGGATTAAGAA[T]TTTATTCTTTTCAA	TCTGGATTAAGAA[C]TTTATTCTTTTCA
261	4	1119369	ATTTCCATCAATT[C]AAACCTTTTTAAT	TATTTCCATCAATT[T]AAACCTTTTTAATG
262	4	1122312	TCCAGTAGTTTT[A]TCAATTTTAGGGA	CCAGTAGTTTT[G]TCAATTTTAGGG
263	4	1130568	CTAATAAATAGACTAA[A]TTGATCAATTGTATTA	CTAATAAATAGACTAA[T]TTGATCAATTGTATTA
264	4	1131852	GTTTTCTTACATTCA[T]ATCATTAAATAATTC	TTTTCTTACATTCA[C]ATCATTAAATAATTC
265	4	1150549	CCACTAAGAAG[A]AATTGGAAACTG	CCACTAAGAAG[G]AATTGGAAACT
266	4	1165079	GATTTACAGAAGA[G]AAGGATTTACAAT	GATTTACAGAAGA[A]AAGGATTTACAATT
267	4	1166010	AAAAATTCCAAAAT[C]CAAAATAATGTAAA	AAAAATTCCAAAAT[T]CAAAATAATGTAAAA
268	4	1169460	TTCCATAATAATTTC[G]ATATATATTTTTGAG	TTCCATAATAATTTC[C]ATATATATTTTTGAG
269	4	1169497	GGCCAATTTT[G]AACCAAAACAT	ATGGCCAATTTT[T]AACCAAAACATA
270	4	1173361	ATATATTTTAACCAGT[T]TAGATAATCAAATTTA	TATATTTTAACCAGT[C]TAGATAATCAAATTT
271	4	1176398	AGTTTCAATTAT[C]TCCCTCTTAGTTA	AAGTTTCAATTAT[T]TCCCTCTTAGTTA
272	4	1199096	CAAATTCTCTG[C]TGTTCTTCAAAG	ACAAATTCTCTG[T]TGTTCTTCAAAG
273	4	1243503	ATCGGATTTTTC[T]GATCTTCTTTTT	TCGGATTTTTC[C]GATCTTCTTTT
274	4	1246312	CATTTAATTATTT[G]GTGGAAAATGGAA	CATTTAATTATTT[A]GTGGAAAATGGAAC
275	4	1249729	CTCAACACCACC[A]ACTATTTCATAT	TCAACACCACC[G]ACTATTTCATA
276	4	1255182	ATTTTAAGTATTTTA[A]GGGAAATAATTAAGTT	TTTTAAGTATTTTA[G]GGGAAATAATTAAGT
277	4	1260725	GGCAATGGAG[C]TTGATGAATTT	AGGCAATGGAG[T]TTGATGAATTT
278	4	1261878	ACACTAGCTAATAC[A]TAGTAGCTTTATATT	ACACTAGCTAATAC[T]TAGTAGCTTTATATT
279	4	1308823	TTGACCAGTAAT[G]ATAATGAACTGA	TTTGACCAGTAAT[A]ATAATGAACTGAG
280	4	1312839	AATTCTGTTTG[C]CAGTTGAAGTT	AATTCTGTTTG[T]CAGTTGAAGTTG
281	4	1315291	AAATTGATTACAA[T]TGAAACAAAATGAA	AAATTGATTACAA[A]TGAAACAAAATGAA
282	4	1317199	TTGCTGCAAGTA[A]AACTTAATGAAA	TGCTGCAAGTA[G]AACTTAATGAAA
283	4	1318130	GGGCATTGGGG[T]TTTATTTTATAC	GGGCATTGGGG[C]TTTATTTTATA
284	4	1318137	ATTGGGGTTTTATT[T]TATACTATTTATGTG	ATTGGGGTTTTATT[C]TATACTATTTATGT
285	4	1319907	AACAAACAAATCTA[T]TAATGACAAAAGTA	AACAAACAAATCTA[A]TAATGACAAAAGTA
286	4	1324221	CTTTATATTTTTA[C]CAAAGAGTCTTGTT	ACTTTATATTTTTA[T]CAAAGAGTCTTGTT
287	4	1324230	TTTACCAAAGAGT[C]TTGTTTATATGTT	TTTACCAAAGAGT[G]TTGTTTATATGTT
288	4	1329343	TCCTACAATCT[T]TCCAAATCCTTC	TCCTACAATCT[C]TCCAAATCCTT
289	4	1401627	TCTCTAATTCATT[T]TTGAATAATGCCT	ATCTCTAATTCATT[A]TTGAATAATGCCTA
290	4	1418752	TTTTACTGTTAGAT[T]TAATCTGAATCAAT	TTTACTGTTAGAT[G]TAATCTGAATCAAT
291	4	1418759	GTTAGATTTAATCT[G]AATCAATTGTTTAAT	TGTTAGATTTAATCT[A]AATCAATTGTTTAAT
292	4	1424603	GTTGTAAATAGAT[G]AAATTTTCAGGAG	GTTGTAAATAGAT[T]AAATTTTCAGGAGT
293	4	1424749	AATAAATGTAGAC[G]AAATGAAATACGA	AATAAATGTAGAC[C]AAATGAAATACGA
294	4	1437458	CCACACAAAAAATA[G]AACAATTTATTATG	CCACACAAAAAATA[A]AACAATTTATTATG
295	4	1462264	TTCAACAACATT[A]GACTCATTTGAA	TCAACAACATT[G]GACTCATTTGA
296	4	1491085	TAAACTATATTCAT[C]CCTATTTACAACTT	TTAAACTATATTCAT[A]CCTATTTACAACTTTA
297	4	1531856	CAGATAAAAAGAAA[C]TATGTATTGAAAGA	CAGATAAAAAGAAA[A]TATGTATTGAAAGAA
298	4	1544727	ATTAATTTTAAAATA[C]AAGGAACATAAATGA	GATTAATTTTAAAATA[T]AAGGAACATAAATGAA
299	4	1548374	TCTAGAATTGTAGT[G]TAATAAAATGACTAT	ATCTAGAATTGTAGT[C]TAATAAAATGACTAT
300	4	1566810	GCTATTTTTCGC[T]TATATTTTGGAGT	GCTATTTTTCGC[A]TATATTTTGGAGT
301	5	113808	CCTAAGTAGAG[G]TAAACTTGGTTT	CCCTAAGTAGAG[A]TAAACTTGGTTT
302	5	129138	GTTTTACAATTTA[G]CATTTACTTCGTT	GTTTTACAATTTA[C]CATTTACTTCGTT
303	5	180010	CAAGGAAAAGAAA[A]ACATACATACAAA	CAAGGAAAAGAAA[T]ACATACATACAAAA
304	5	233073	GTTTTCTGGATCT[C]TAATAATTGCAAT	GTTTTCTGGATCT[A]TAATAATTGCAATT
305	5	237323	ATCATTTTATAATTAA[T]CCAAATTAAAAAACTA	TCATTTTATAATTAA[A]CCAAATTAAAAAACTA
306	5	241237	TATCTCTAGAATCT[T]TAAATTCTTTGATG	TATCTCTAGAATCT[C]TAAATTCTTTGATG
307	5	293982	TACGAATTGTT[T]CAAGACTATGGA	TACGAATTGTT[G]CAAGACTATGG
308	5	331938	TGTGAAATCCAA[C]TCAATATAAATGG	TTGTGAAATCCAA[T]TCAATATAAATGG
309	5	336295	TCTCTTCTTACA[T]GCTAGACATGAT	TCTCTTCTTACA[A]GCTAGACATGAT
310	5	356359	ATTGTAAACTCTT[T]GGAGAATTACTTT	TTGTAAACTCTT[G]GGAGAATTACTT
311	5	382227	CGTTCATTGAAGA[G]AGATTTATCTATG	CGTTCATTGAAGA[T]AGATTTATCTATGT
312	5	402663	GAGAAACAAAACTT[T]ATATTTACATTTGA	AGAAACAAAACTT[C]ATATTTACATTTGA
313	5	413854	AGAATCCTTCAC[C]TATAACACATAAT	GAGAATCCTTCAC[T]TATAACACATAAT
314	5	426196	AAATGCTGTTAA[T]GGTTGTAAAGATT	AATGCTGTTAA[C]GGTTGTAAAGAT
315	5	509643	CAACCTCTTCCT[T]GTCATATCTATT	CAACCTCTTCCT[A]GTCATATCTATTG
316	5	513379	TGACAAGGTGGT[A]GTAAATAAGATT	GACAAGGTGGT[G]GTAAATAAGATT
317	5	526590	TGTCTTGACTATT[G]AAATACTCATTTAA	TTGTCTTGACTATT[A]AAATACTCATTTAAT
318	5	533421	AAGGAACTACAAA[T]AATCCTTTTACAA	AGGAACTACAAA[G]AATCCTTTTACA
319	5	544783	TCGATGTCTTAT[C]TGTATAAACCAA	TTCGATGTCTTAT[A]TGTATAAACCAAC
320	5	591764	GAATTCATGAAAT[C]TAGGATGAAAAATA	TGAATTCATGAAAT[A]TAGGATGAAAAATAT
321	5	597731	GTTGTGCCTGT[G]ATTTAACAAAAT	TGTTGTGCCTGT[A]ATTTAACAAAAT
322	5	619923	AAAAAGAGTAAAC[T]ACAACAAAAAGTT	AAAAGAGTAAAC[C]ACAACAAAAAGT
323	5	630643	AATCATATTGGG[G]GTCTTCATAATT	GAATCATATTGGG[A]GTCTTCATAATTT
324	5	695604	CGTTTACTCTTA[G]TCTAGAATTAGGA	CGTTTACTCTTA[C]TCTAGAATTAGGA
325	5	707415	AGTGATGAAAA[A]CAAGAGTCATCT	AGTGATGAAAA[C]CAAGAGTCATC
326	5	731426	TTAGCGCTTAATA[G]GGTTAATAAATAG	TTAGCGCTTAATA[T]GGTTAATAAATAGA
327	5	734841	CCAATCAAGG[C]CGAGGAATAA	ACCAATCAAGG[T]CGAGGAATAAT
328	5	747409	TCTATAAGAG[G]AACCACCACCA	TTCTATAAGAG[A]AACCACCACCA
329	5	755811	GTGTTAACACAA[C]ACTCTCTTAATTA	GGTGTTAACACAA[T]ACTCTCTTAATTA
330	5	859441	TACTCTACACTAC[G]TCATCTTTTATATT	CTACTCTACACTAC[A]TCATCTTTTATATT
331	5	859468	TATTGAAAGTCATAAT[A]AGTTATAATAAAAAAC	ATTGAAAGTCATAAT[G]AGTTATAATAAAAAA
332	5	875329	AAGTCTATATCTA[G]TGAAACTGATACTT	TAAAGTCTATATCTA[A]TGAAACTGATACTTA
333	5	921404	AATTCAAGAATGA[C]AATAAAACAATGT	AAATTCAAGAATGA[T]AATAAAACAATGTC
334	5	1001870	TTCTCATATCT[G]ACAACCCTAGC	CTTCTCATATCT[A]ACAACCCTAGCT
335	5	1001972	ACAAAACTACAGTAA[A]TAGTCAATTAATTAT	CAAAACTACAGTAA[G]TAGTCAATTAATTAT
336	5	1085768	ACAATCAAACAATT[C]ATATATACATTTGT	TACAATCAAACAATT[T]ATATATACATTTGTTC
337	5	1097580	CAACACCAATT[C]CAAGAAGTTTG	CAACACCAATT[T]CAAGAAGTTTGA
338	5	1143005	GAATTTAAAAACAA[A]ACTTACAAGATATAC	GGAATTTAAAAACAA[T]ACTTACAAGATATAC
339	6	27392	TCCTGCTTATTA[T]GAGAGAATATTGG	TCCTGCTTATTA[C]GAGAGAATATTG
340	6	38931	ATCACAGAAAG[T]TACGACATTCTC	ATCACAGAAAG[G]TACGACATTCT
341	6	45062	AAATACCCCCAT[C]AACAAAATAATG	AAATACCCCCAT[T]AACAAAATAATGT
342	6	47165	GAATTTTCATACAT[A]TTACAAGTCAATTAA	GAATTTTCATACAT[T]TTACAAGTCAATTA
343	6	56890	GGGCAGTTAA[G]GACAGAATTTG	TGGGCAGTTAA[A]GACAGAATTTG
344	6	70246	TTGAGTGGTAT[G]AACAAGTTCAAA	CTTGAGTGGTAT[A]AACAAGTTCAAA
345	6	89385	TTTTAAAAATAG[C]TCCTTTCTTCTGG	TTTTTAAAAATAG[T]TCCTTTCTTCTGG
346	6	107835	TTATAAAAGTCCA[C]CACTTTCTAGTAT	TTTATAAAAGTCCA[T]CACTTTCTAGTATA
347	6	108149	CCAAGCTAACAA[A]CAATATTAACAAC	CCAAGCTAACAA[G]CAATATTAACAA
348	6	110382	ATTGGTATTC[G]GCTTCAGCAG	AATTGGTATTC[A]GCTTCAGCAGA
349	6	113665	TGCGGTTGA[C]AACACTTGAA	AATGCGGTTGA[T]AACACTTGAAT
350	6	126914	ATCCTTTTGAGT[T]CTATTTCGTTTG	TCCTTTTGAGT[G]CTATTTCGTTT
351	6	131036	GCTACCACTAA[C]TTGCAATATGG	GCTACCACTAA[T]TTGCAATATGGT
352	6	145916	GAAACACAAAACA[T]ATGGTAAAATGAA	AAACACAAAACA[C]ATGGTAAAATGA
353	6	148627	AAATAATAGCCTAA[T]TCCTATAAAGTACTA	AAATAATAGCCTAA[C]TCCTATAAAGTACT
354	6	149351	CATCAACCGAA[C]TTCTTTTTCTAG	CATCAACCGAA[G]TTCTTTTTCTAG
355	6	155150	TGAATCTAGACTCTA[T]AATAAAGTTAATTTTT	GAATCTAGACTCTA[C]AATAAAGTTAATTTT
356	6	157502	ATCACTTAATTCCT[G]ATATCATCTTATTT	TATCACTTAATTCCT[A]ATATCATCTTATTTAA
357	6	161075	TCAATAAAACAAA[G]AATATTGAGATCC	TCAATAAAACAAA[A]AATATTGAGATCCA
358	6	162237	GAAAGATGAAAC[G]AAATTGATACTTT	TGAAAGATGAAAC[T]AAATTGATACTTTT
359	6	169848	AATAACACCAA[G]GATTGAACAGTT	CAATAACACCAA[A]GATTGAACAGTT
360	6	188951	TCATAGGAATTAT[G]CTATATGAACGAA	TCATAGGAATTAT[A]CTATATGAACGAAC
361	6	192450	TTCCGTAAGTCA[C]ATTAGATTTATGA	TTTCCGTAAGTCA[T]ATTAGATTTATGAA
362	6	192908	ATTTGCATAATAAT[A]AAGATACCATTTACT	ATTTGCATAATAAT[G]AAGATACCATTTAC
363	6	195536	CTGACAATACTTTAA[A]TAAATGTATTAGATTG	CTGACAATACTTTAA[C]TAAATGTATTAGATT
364	6	196654	TGGCTACAATT[G]ATACCGATTGT	ATGGCTACAATT[A]ATACCGATTGTA
365	6	196729	TCAAGAAAGTT[C]TTTGAAAGTGAG	TTCAAGAAAGTT[T]TTTGAAAGTGAG
366	6	203908	ATGTCGTCAGT[T]ACTTCAATCTCT	ATGTCGTCAGT[A]ACTTCAATCTCT
367	6	210278	TTGATTGGGAA[G]TTGATCTTATCA	CTTGATTGGGAA[A]TTGATCTTATCAT
368	6	210442	AATTGCTTGATT[A]ATGAGATTGGAAA	ATTGCTTGATT[G]ATGAGATTGGAA
369	6	212867	CATCATTGTTGA[T]GTACGTTTCAAT	ATCATTGTTGA[G]GTACGTTTCAAT
370	6	214178	CGACAAGTAATACTT[A]TATCAATAATGATTT	GACAAGTAATACTT[G]TATCAATAATGATTT
371	6	215055	ATCCATATGGAAA[T]AATAATGGTTCTAG	TCCATATGGAAA[C]AATAATGGTTCT
372	6	217658	TTCTCTAGAATT[G]AAGGAACAACTT	TTCTCTAGAATT[A]AAGGAACAACTTC
373	6	218601	TTCATTTGATTCC[C]AATCAATTTATTAG	ATTCATTTGATTCC[T]AATCAATTTATTAGA
374	6	227029	GAAACCAACAAA[C]ACATTAATCATTA	GGAAACCAACAAA[T]ACATTAATCATTA
375	6	227858	ACTTGAGATAGCTAA[T]TAAAATAGACATATT	ACTTGAGATAGCTAA[A]TAAAATAGACATATT
376	6	227880	GACATATTCTGATA[T]CATTTTTTAACTTCT	ACATATTCTGATA[C]CATTTTTTAACTTC
377	6	234116	TCGAGTTCCATT[A]GATATCGATAATG	CGAGTTCCATT[G]GATATCGATAAT
378	6	236079	TCCAATTATCGT[G]ACGATATCTTTAT	TTCCAATTATCGT[A]ACGATATCTTTATT
379	6	271741	AATAAACACAATAA[C]AATAAACTGATGAT	CAATAAACACAATAA[T]AATAAACTGATGATG
380	6	272180	TTGGTCTAGTAATTA[G]ATTTATATTCTTACT	TGGTCTAGTAATTA[C]ATTTATATTCTTACT
381	6	275031	TTCCAATAGGATC[G]CAATTAATTATTA	ATTCCAATAGGATC[A]CAATTAATTATTAAT
382	6	295183	CAATATTATATGTCA[A]CCATTTATTCTTACT	AATATTATATGTCA[G]CCATTTATTCTTACT
383	6	302545	TCCTATAAAGTTCA[A]TTGTAAAATTTTTG	CCTATAAAGTTCA[G]TTGTAAAATTTTTG
384	6	305329	GGCCAAATCT[G]TTGGTAATGAA	TTGGCCAAATCT[A]TTGGTAATGAAT
385	6	306380	ACCAATATATAAA[A]TGTCCAACAAAGT	CCAATATATAAA[G]TGTCCAACAAAGT
386	6	313056	CCAAATACAAAT[T]CCGACAAATTAAA	CCAAATACAAAT[C]CCGACAAATTAA
387	6	323040	TTACTTGATATTTT[T]TCAAAATTTGGATT	TACTTGATATTTT[C]TCAAAATTTGGATT
388	6	323187	TTCAATTTCTTC[T]CCTTGTTTATTCT	TCAATTTCTTC[C]CCTTGTTTATTC
389	6	340986	CTGAATTGGAATA[A]GTAATGAATTTCAT	CTGAATTGGAATA[T]GTAATGAATTTCAT
390	6	352949	CTGTCAAACCAT[T]TATACTTCTCAAT	CTGTCAAACCAT[C]TATACTTCTCAA
391	6	356866	ACATTTTACTTA[A]AGGCAAGAAGTTT	ACATTTTACTTA[G]AGGCAAGAAGTT
392	6	366425	TAATTGCCTAATTC[A]ATAAATTGAATCTAA	AATTGCCTAATTC[G]ATAAATTGAATCT
393	6	369910	ACTGTATTTCATA[G]AACTTGTTATTCAA	GACTGTATTTCATA[T]AACTTGTTATTCAA
394	6	371692	TGTTCAATCATCT[A]TTATTGAATCTGTT	GTTCAATCATCT[G]TTATTGAATCTGT
395	6	393020	CACATATTTTATAT[T]GCGTATACAATTTC	ACATATTTTATAT[C]GCGTATACAATTTC
396	6	394748	ACATGAGGATTT[C]AATCATCATTGT	ACATGAGGATTT[A]AATCATCATTGTC
397	6	398782	TGGTTGTTATACTT[G]ATCAAAATAAATATA	CTGGTTGTTATACTT[A]ATCAAAATAAATATAG
398	6	399920	AGGGGCAACT[G]ATTGACTAAC	AAGGGGCAACT[A]ATTGACTAACT
399	6	402409	ACATGGAAAATA[A]CTCCATTCAAAAT	CATGGAAAATA[G]CTCCATTCAAAA
400	6	403867	AAATTGCACGAC[T]ATTTTTCTTACA	AATTGCACGAC[C]ATTTTTCTTAC
401	6	443731	TATCCAATTATAAA[A]TATGCTGTCATTTTT	ATCCAATTATAAA[G]TATGCTGTCATTTT
402	6	457509	CAATCTGTAG[G]CACAGTGAAGA	CCAATCTGTAG[A]CACAGTGAAGA
403	6	468174	TTCACTTGTAATTAA[T]AAATCAAAACATTTA	CACTTGTAATTAA[C]AAATCAAAACATTT
404	6	469091	ATGATTATAACTCA[A]GAAATAAGTTTCATT	TGATTATAACTCA[C]GAAATAAGTTTCA
405	6	494246	GTATGTATGTATGTA[G]CTACAATAATAATTTT	TGTATGTATGTATGTA[A]CTACAATAATAATTTT
406	6	496007	GATTGTAGAGACGT[T]TTATTTATAAGATG	ATTGTAGAGACGT[C]TTATTTATAAGATG
407	6	496345	TTGAAGATTTT[C]CCTTCGGTTAG	TTGAAGATTTT[T]CCTTCGGTTAGA
408	6	508974	CTAAAGTATTTGTAG[T]TATCAGTTTGATAAT	TAAAGTATTTGTAG[C]TATCAGTTTGATAA
409	6	516432	ATTTAGATGG[C]GATGGGGTTAA	GATTTAGATGG[T]GATGGGGTTAAT
410	6	523553	TTGAGGGAGG[C]CAACATTTTT	GTTGAGGGAGG[A]CAACATTTTTA
411	6	526651	TTCATCTTCAG[C]TTCGGATAATTG	ATTCATCTTCAG[T]TTCGGATAATTG
412	6	530318	AGCCACTGCAA[G]TATTTCTATAAC	CAGCCACTGCAA[A]TATTTCTATAAC
413	6	532223	CCAAACAATAGG[T]GACTTGATTTAA	CAAACAATAGG[C]GACTTGATTTAA
414	6	534957	CTATTATAGAATAA[C]ACTTGCTCTTCAAT	ACTATTATAGAATAA[T]ACTTGCTCTTCAATT
415	6	555101	ATCTTTACCATAATA[T]ACTTTAGGATATTTTT	TCTTTACCATAATA[C]ACTTTAGGATATTT
416	6	557623	TGAACCAGTAC[C]GTACATATCATA	GTGAACCAGTAC[T]GTACATATCATAG
417	6	578787	TTCTGGATGAGG[T]GAGTTTACTATA	TCTGGATGAGG[G]GAGTTTACTAT
418	6	583581	GATTCTTCCTTCT[T]TTCAAAAATTTTC	ATTCTTCCTTCT[C]TTCAAAAATTTTC
419	6	587886	TAACTGTTGTTG[T]CTTCTTTGTAATT	AACTGTTGTTG[C]CTTCTTTGTAA
420	6	595410	GTAAATTCGAAA[A]GTTAAAGGAAACA	GTAAATTCGAAA[G]GTTAAAGGAAAC
421	6	600136	TATCAGAGTTAGA[C]TCATCAAATGTTA	TATCAGAGTTAGA[A]TCATCAAATGTTAG
422	6	604966	TTACACCATCTAA[A]ACAAAAGATATCTT	TTACACCATCTAA[G]ACAAAAGATATCT
423	6	607200	GGAATCAATAAAAG[C]TTTAATAAATTTTTC	TGGAATCAATAAAAG[T]TTTAATAAATTTTTC
424	6	618640	GCAATGGTAA[C]ATGAATGGTCA	GGCAATGGTAA[T]ATGAATGGTCA
425	6	623831	TCAAAATTTCCC[A]CTGGAAAAATTA	CAAAATTTCCC[G]CTGGAAAAATT
426	6	642757	TTTTGCTTTTG[C]TTAGAAACAGAA	GTTTTGCTTTTG[T]TTAGAAACAGAA
427	6	653303	ATCGAAAAAGAG[G]AAGAACTATAAAC	AATCGAAAAAGAG[A]AAGAACTATAAAC
428	6	655884	TATGGTTAATAAT[C]TGGGATTGAATTT	TATGGTTAATAAT[T]TGGGATTGAATTTG
429	6	657949	GTTTTAGAAGCTAA[A]GAAAATATGATTTT	TTTTAGAAGCTAA[G]GAAAATATGATTTT
430	6	658266	AATCAGTTGTACA[G]AGTTATAATCAAAG	AATCAGTTGTACA[A]AGTTATAATCAAAG
431	6	680627	CAAGCTAAGAAT[T]GGGGAAATAAAA	AAGCTAAGAAT[C]GGGGAAATAAAA
432	6	689474	TATTCATATATTCA[G]CAACAGCAATATAA	TATTCATATATTCA[A]CAACAGCAATATAAA
433	6	701627	AATAATACTTGA[G]TTCCCATTCCAT	AATAATACTTGA[A]TTCCCATTCCATG
434	6	714212	AAAGTGTAGCTTG[A]CTTACTATTAATTG	AAGTGTAGCTTG[G]CTTACTATTAATT
435	6	714601	ACCACAACCATT[A]CATTTCTTAAAG	CCACAACCATT[G]CATTTCTTAAAG
436	6	718094	AAAACAAAAACAA[A]ACAGATGATGATA	AAACAAAAACAA[G]ACAGATGATGATA
437	6	718256	GATGAATGTTTAAT[T]CCTAATCATGATTT	GATGAATGTTTAAT[A]CCTAATCATGATTT
438	6	718472	ATTACTTATGAAATC[T]TTAGATTATGAATTTT	ATTACTTATGAAATC[C]TTAGATTATGAATTT
439	6	718890	CAAACCTGATACG[T]TAACTCATAATAT	CAAACCTGATACG[A]TAACTCATAATATT
440	6	726869	CGAATTAACAAGAG[T]ACTTTTTTATAAAAT	GAATTAACAAGAG[C]ACTTTTTTATAAAA
441	6	728444	AGATTGAACGTA[G]CCTTGTATAGTA	TAGATTGAACGTA[A]CCTTGTATAGTAT
442	6	731269	TTTAGATGGACCA[A]TATTAACTAACTTC	TTTAGATGGACCA[T]TATTAACTAACTTC
443	6	732678	TTTGGTAACAA[G]GAAAAGAGCTC	TTTGGTAACAA[A]GAAAAGAGCTCA
444	6	734027	ACGCCAGCTA[C]AACTAATGTTT	CTACGCCAGCTA[T]AACTAATGTTTT
445	6	735392	GATAAGTGAAATT[G]ATCTACACATTGA	GATAAGTGAAATT[A]ATCTACACATTGAA
446	6	760314	AAACAAATTATAGT[A]TTCCTACAAGGTAA	AACAAATTATAGT[T]TTCCTACAAGGTAA
447	6	765067	AGGGAAATTGA[G]AAACTTTTTCAA	AAGGGAAATTGA[A]AAACTTTTTCAA
448	6	773895	TTCCAGGGAATT[G]ATCTAGATAAAC	TTCCAGGGAATT[A]ATCTAGATAAACA
449	6	781560	AATTGAAACACG[T]GTGTTGTAATATT	ATTGAAACACG[C]GTGTTGTAATA
450	6	795629	AAAATTGTTTGT[C]ACTGGTATCAAT	TAAAATTGTTTGT[A]ACTGGTATCAATTT
451	6	801713	CAATTTCTACTGTT[A]TTCAAACTAAATCT	AATTTCTACTGTT[G]TTCAAACTAAATC
452	6	807729	TTTAATAATACCA[C]TAAATCCGGTTTA	ATTTAATAATACCA[T]TAAATCCGGTTTAA
453	6	808345	ATGTAGTGGTAGT[A]GATGTATGATTTG	TGTAGTGGTAGT[G]GATGTATGATTT
454	6	842760	TTTCAAAACGTT[T]AGGGAATTTATTC	TTCAAAACGTT[C]AGGGAATTTATT
455	6	846334	ATTATCCTAGAA[A]TACATCGTAGCG	ATTATCCTAGAA[T]TACATCGTAGCG
456	6	846758	TTTAAGAGGTAA[G]GTAAGAAAGTGT	TTTAAGAGGTAA[A]GTAAGAAAGTGTG
457	6	876009	AGAAGTAGTTGAT[C]GAGATTACTATTA	AGAAGTAGTTGAT[T]GAGATTACTATTAC
458	6	882524	TCTATGGTTG[C]AGGATTTTCCA	ATCTATGGTTG[G]AGGATTTTCCA
459	6	882720	ATGGTATTAAG[G]TTGATCAGCGA	AATGGTATTAAG[T]TTGATCAGCGAT
460	6	883368	TATGGAAGATAT[C]ACTTTGAAGATGA	TATATGGAAGATAT[T]ACTTTGAAGATGAA
461	6	887018	TATCCATTAGAAGA[T]ATAAATTCATATCGT	ATCCATTAGAAGA[C]ATAAATTCATATCG
462	6	894382	TACTTTTTCTTTG[T]TTTTGCATAGATAG	TACTTTTTCTTTG[A]TTTTGCATAGATAG
463	6	919516	TTAAATCAAACAT[G]ATATTGATTGGGT	TTAAATCAAACAT[A]ATATTGATTGGGTT
464	6	927014	ATAAGTTTGTGATT[C]ATGATATTTATGATT	AATAAGTTTGTGATT[T]ATGATATTTATGATTT
465	6	929360	TCAATTGAAATACC[C]ATTGATTAATTAAT	CTCAATTGAAATACC[A]ATTGATTAATTAATA
466	6	953906	TAAAAGCTCATTT[C]ACATTTATTAGAAA	TTAAAAGCTCATTT[T]ACATTTATTAGAAAA
467	6	959834	CTCCTCTAATC[G]CCATTTTCAAT	ACTCCTCTAATC[T]CCATTTTCAATT
468	6	968371	AACAATTATTAT[C]GCAAAGAAAACAA	GAACAATTATTAT[T]GCAAAGAAAACAA
469	6	968997	TCAACATTTATAATTT[T]AAAAGTAACTAAATAA	CAACATTTATAATTT[C]AAAAGTAACTAAATAA
470	6	971294	ACTAGGAGTTTGCT[T]TAATAAACATATTA	CTAGGAGTTTGCT[C]TAATAAACATATTA
471	6	972343	AGAACAGACAATTAA[G]ATATACTAATGATTA	AGAACAGACAATTAA[A]ATATACTAATGATTAT
472	6	980108	TTTGGAGATAAAA[A]GCTTATACTCTTG	TTGGAGATAAAA[C]GCTTATACTCTT
473	6	981447	AAAACAAGACTAAT[C]AAAGAATTTATGAT	AAAACAAGACTAAT[G]AAAGAATTTATGAT
474	6	982641	AAGAAGAGCAA[A]AATTTTGCATGA	AAGAAGAGCAA[G]AATTTTGCATGA
475	6	983094	GAAAGGCAAA[G]GTGCTATTTGT	TGAAAGGCAAA[T]GTGCTATTTGT
476	6	1017824	TTAACAGACTTG[A]TGATAGGTTAGTG	TAACAGACTTG[G]TGATAGGTTAGT
477	7	111311	ACTCAATCAA[G]CCACCAAAAAA	AACTCAATCAA[A]CCACCAAAAAAT
478	7	455416	CAATTTATCATACTT[A]ACGTATTTTGATTTA	AATTTATCATACTT[G]ACGTATTTTGATTT
479	7	494067	GACAAAAGAGT[A]AATGGTAAGGGT	GACAAAAGAGT[T]AATGGTAAGGGT
480	7	510288	CTTAGTATATAGAAA[G]CAGAGTATATATAAAC	CTTAGTATATAGAAA[C]CAGAGTATATATAAAC
481	7	544426	ATTCTATTAATCA[T]CCAAAGGAAGTTTA	TTCTATTAATCA[C]CCAAAGGAAGTT
482	7	609289	GTTCTCGTTGTC[A]AGAAGAATATTT	TTCTCGTTGTC[G]AGAAGAATATTT
483	7	620561	CTGAAATAAGTG[T]AACCAAAAAACTT	TGAAATAAGTG[C]AACCAAAAAACT
484	7	679724	GAACAATTTCAAA[G]TATTTTCGAAAAT	GAACAATTTCAAA[A]TATTTTCGAAAATT
485	7	705811	TCTTTAATAAATTC[G]ATCAAAGTATCTAAT	TTCTTTAATAAATTC[A]ATCAAAGTATCTAATT
486	7	713133	CTATTCTATAAGTAG[C]ATTTAGTAAGTTAATT	GCTATTCTATAAGTAG[T]ATTTAGTAAGTTAATT
487	7	723593	CTACTCGTGA[C]CAGTTGAGTAA	TCTACTCGTGA[T]CAGTTGAGTAAT
488	7	740979	AAACTCCATCAC[T]GAATTGAATTTC	AACTCCATCAC[C]GAATTGAATTT
489	7	742383	CTAGAAACACAC[C]AAAAAATTACAAA	TCTAGAAACACAC[T]AAAAAATTACAAAA
490	7	784608	GATATTCAAATAA[C]TCAATGAACAATTC	TGATATTCAAATAA[T]TCAATGAACAATTC
491	R	69938	CAAAACAAAGCA[A]CAACATTTTAGT	CAAAACAAAGCA[T]CAACATTTTAGT
492	R	121378	CTTGTTCTTTGG[T]AATATTTTCATCG	CTTGTTCTTTGG[C]AATATTTTCATC
493	R	211284	TTTGCTTCATTA[G]TCTGAATGTGAT	TTTGCTTCATTA[T]TCTGAATGTGATT
494	R	211570	GTTGAAATCAA[C]GGAAATAAAGCA	AGTTGAAATCAA[A]GGAAATAAAGCA
495	R	212743	GGTTTTCTTATTA[G]AATTCTGTAACAC	GGTTTTCTTATTA[A]AATTCTGTAACACT
496	R	236558	CAATCCATAATTT[C]TTAATAGTGATCCA	CAATCCATAATTT[T]TTAATAGTGATCCA
497	R	327990	TTTGTGCATTG[G]ATCTATGACAC	TTTGTGCATTG[C]ATCTATGACAC
498	R	372958	AACTACTTGACC[A]TACTTTTGAAATT	ACTACTTGACC[G]TACTTTTGAAAT
499	R	377608	TTGTTGGATGTA[G]TTTGAAAGATAAA	ATTGTTGGATGTA[A]TTTGAAAGATAAAA
500	R	406613	TCTCTTCTTCAC[C]CTATTAATCAAA	TTCTCTTCTTCAC[T]CTATTAATCAAAA
501	R	414814	TATCGGCCAAATT[G]AAAATAATATAGTA	CTATCGGCCAAATT[A]AAAATAATATAGTAA
502	R	456745	AGACTTTGCAAA[T]ATTGGCCTATTT	GACTTTGCAAA[G]ATTGGCCTATT
503	R	460757	AGTAGTGGTGT[T]ACTGGTTTAAAG	AGTAGTGGTGT[C]ACTGGTTTAAA
504	R	503915	TTCTCAAGCA[C]CATGTGTCAA	TTTCTCAAGCA[A]CATGTGTCAAA
505	R	516415	TTTTTTAGGGTTA[C]TAAGTGTATTTTTT	ATTTTTTAGGGTTA[T]TAAGTGTATTTTTTT
506	R	524431	TTGAGTTAATATAT[C]TTGTTAGTAATGAAA	GTTGAGTTAATATAT[T]TTGTTAGTAATGAAA
507	R	566513	AGTCAAAGGGG[T]GAAAATTATGAT	AAGTCAAAGGGG[A]GAAAATTATGAT
508	R	573527	TCGTAACACCAA[T]CACTTTAGATAA	CGTAACACCAA[C]CACTTTAGATAA
509	R	584423	AGAATAAATAAAAC[G]TTCTGAAATTATTTC	TAGAATAAATAAAAC[A]TTCTGAAATTATTTCA
510	R	591525	TTGGGTAGTATGT[G]TGTTTATATAGAA	TTGGGTAGTATGT[T]TGTTTATATAGAAC
511	R	592587	CTAGCTAATTCTG[T]AATTGGTTTAACA	TAGCTAATTCTG[C]AATTGGTTTAAC
512	R	600275	AACCATCACACC[A]TTAAAAATAATCA	AACCATCACACC[C]TTAAAAATAATC
513	R	603490	TTATACATATATA[T]GTCATAGGGGAAGG	TTATACATATATA[C]GTCATAGGGGAAG
514	R	610457	AAAAAGGGAATTA[C]TATTAAATTGAAGA	CAAAAAGGGAATTA[A]TATTAAATTGAAGA
515	R	643996	TGTTATGTATTCT[G]TGAAACTCAATTT	TGTTATGTATTCT[C]TGAAACTCAATTT
516	R	656860	ATATTAAATTCAAA[A]ACTCATGATCCTAAT	TATTAAATTCAAA[G]ACTCATGATCCTAA
517	R	658862	CCTTTCTAAATCAA[T]ATTAATCAACTAAAC	CCTTTCTAAATCAA[G]ATTAATCAACTAAA
518	R	662397	GACAAGAGGTA[G]CACTAGATAGTT	GACAAGAGGTA[C]CACTAGATAGTT
519	R	667239	TCTTTCCTATTT[C]AATTGTACTGGA	TTCTTTCCTATTT[T]AATTGTACTGGAA
520	R	667422	TCATAGTTGACA[A]AACGTACATACA	CATAGTTGACA[G]AACGTACATACA
521	R	698805	CCAATCAAGATT[A]ATTACGATATCGA	CCAATCAAGATT[G]ATTACGATATCG
522	R	707711	GACCAAACAAAAA[G]TGTTTTAGAATAT	GACCAAACAAAAA[A]TGTTTTAGAATATG
523	R	711362	AAAGAAAAGTATCTA[T]CAATTTAAATTGAAA	AAGAAAAGTATCTA[C]CAATTTAAATTGAA
524	R	718810	AGTAAGATCAGATCT[A]AGAATAGAAATAAAT	AGTAAGATCAGATCT[T]AGAATAGAAATAAAT
525	R	734421	AATTCTTCTTTTCA[T]CTTATGAATACAAA	ATTCTTCTTTTCA[C]CTTATGAATACAA
526	R	749595	TAAATAAGGG[G]GAGTCCCATCT	GTAAATAAGGG[A]GAGTCCCATCT
527	R	756691	GGTACACAAGAC[C]ATTATATTTGTTT	TAGGTACACAAGAC[T]ATTATATTTGTTTAT
528	R	776457	GATTTGAGACAA[A]CAAAGAAAATACA	GATTTGAGACAA[C]CAAAGAAAATAC
529	R	784078	TCACCACCACTA[T]CTTATTGTTTAG	CACCACCACTA[C]CTTATTGTTTAG
530	R	799506	CTTCAGATTCTTA[T]GGTAATGTTAATTT	CTTCAGATTCTTA[G]GGTAATGTTAATT
531	R	809853	TTCTCTAATATCA[A]AAACTTCTGGTAA	TCTCTAATATCA[C]AAACTTCTGGTAA
532	R	815197	AATATCCAAAAA[C]AAACAACTGAATG	AATATCCAAAAA[G]AAACAACTGAATG
533	R	816228	TGTTAATGGGCC[A]TGCAAATATATT	GTTAATGGGCC[G]TGCAAATATAT
534	R	874821	ATTAATGGTTAACA[A]TTTAACTTTAAAGTT	ATTAATGGTTAACA[T]TTTAACTTTAAAGTT
535	R	874917	AAATGGTTTCCAA[A]ATTGAAAATTTTA	AAAATGGTTTCCAA[T]ATTGAAAATTTTAA
536	R	945989	GAAAAAAGGAAATT[T]AATTTTCTGTTATTA	AAAAAAGGAAATT[G]AATTTTCTGTTATT
537	R	976838	GTCTAACAGTAGAT[A]TTTAAAAAACTACTA	TCTAACAGTAGAT[G]TTTAAAAAACTACT
538	R	981296	AGTCTGAAATTTT[C]AAAATACATGAAA	GAGTCTGAAATTTT[T]AAAATACATGAAAA
539	R	984265	TTCTTCGAGTAAA[T]TGAACTTTGTATA	TTCTTCGAGTAAA[A]TGAACTTTGTATA
540	R	1011315	TTCAAAGATAA[G]GCACAATAAGGT	TTCAAAGATAA[C]GCACAATAAGGT
541	R	1020486	TATGATAAAATAAG[A]AAGTCTAGAAAATGG	TATGATAAAATAAG[G]AAGTCTAGAAAATG
542	R	1020722	AAAAAGTTGGTAG[C]TAGTAAAATTTTTT	GAAAAAGTTGGTAG[T]TAGTAAAATTTTTT
543	R	1024974	ACTCTTTATTTTTATT[A]GTTTCACTAATTTTAT	TCTTTATTTTTATT[G]GTTTCACTAATTTTA
544	R	1028958	TGTTGTTGTTCA[T]CCAAATTTTGTA	GTTGTTGTTCA[C]CCAAATTTTGT
545	R	1029605	CATTTTTGGTGG[T]TTACCAAATAATA	CATTTTTGGTGG[C]TTACCAAATAAT
546	R	1038405	AATTAATAATGAAC[T]AGTTTCATTTGATCT	ATTAATAATGAAC[C]AGTTTCATTTGATC
547	R	1065359	ATTAACTTATGAAGC[T]TTTAAAAATGATTTA	TAACTTATGAAGC[C]TTTAAAAATGATTT
548	R	1081822	GTTTAATTTCGTA[G]AAGTAGAAAATTGT	GTTTAATTTCGTA[A]AAGTAGAAAATTGT
549	R	1101412	TTCCAAATGAATT[T]AAAGAAATGTTGT	TCCAAATGAATT[C]AAAGAAATGTTG
550	R	1108835	ATATGAGTTGA[C]AGACTTGGCAT	ATATGAGTTGA[A]AGACTTGGCATG
551	R	1123610	TACAAATAATGTA[C]ACTTTTGTTGAAAA	TTACAAATAATGTA[T]ACTTTTGTTGAAAAA
552	R	1166012	GAAATCCTTGT[T]ATGTACCCATTG	GAAATCCTTGT[A]ATGTACCCATTG
553	R	1189763	TTCCTCTTCCC[G]CTCTATACTAT	TTCCTCTTCCC[C]CTCTATACTAT
554	R	1231805	TTTCAGCAATG[G]AAATTTTTGACA	GTTTCAGCAATG[A]AAATTTTTGACA
555	R	1261427	TCTTTTCATTCA[C]ATATTATTCTGGG	TTCTTTTCATTCA[A]ATATTATTCTGGG
556	R	1269364	AACAGGATATAA[T]TCAATAGTGGGG	AACAGGATATAA[A]TCAATAGTGGGG
557	R	1271190	TCTAGAAAAAGAA[A]TTACCAGTCTTTT	TCTAGAAAAAGAA[T]TTACCAGTCTTTT
558	R	1288036	AAAGCTATAAAT[C]GTTCATTTGCATA	AAAAGCTATAAAT[T]GTTCATTTGCATAG
559	R	1290418	CAAAGAAGTTGAAT[A]CTAAGAAAAATTAA	CAAAGAAGTTGAAT[T]CTAAGAAAAATTAA
560	R	1323828	TAGAAGAACAAAA[A]GATTTAACAAAAGA	TAGAAGAACAAAA[G]GATTTAACAAAAG
561	R	1331264	GCCCAATCATTG[C]TAGATTTATTTT	GCCCAATCATTG[T]TAGATTTATTTTT
562	R	1352386	TCAGAGTATATTAC[A]GAGTACATTAATTC	CAGAGTATATTAC[G]GAGTACATTAATTC
563	R	1388849	CATTCCCTACC[G]TTTCATTATCTT	CATTCCCTACC[C]TTTCATTATCTT
564	R	1417574	AAAAGTGGGGA[G]ATTTCTTTCAA	AAAAAGTGGGGA[T]ATTTCTTTCAAT
565	R	1429097	TCTCAACTTAAT[T]ACTGTTGTCGAA	TCTCAACTTAAT[A]ACTGTTGTCGAA
566	R	1478808	TTTAGAAACAAA[G]CAAGGAGTAAAA	TTTAGAAACAAA[T]CAAGGAGTAAAAC
567	R	1481743	TTTGAATGATTG[T]CCATTATTGAGAA	TTGAATGATTG[C]CCATTATTGAGA
568	R	1487304	TGCCAACACAT[T]CAACTTTACAA	TGCCAACACAT[A]CAACTTTACAA
569	R	1493586	TTGGAAGATATT[A]TGGCACAAATTTC	TTGGAAGATATT[T]TGGCACAAATTT
570	R	1493606	AAATTTCTATAAC[G]AATGGAGATAAAGA	CAAATTTCTATAAC[T]AATGGAGATAAAGAA
571	R	1495489	AAAGTAAGATTGAT[G]AATTATTTACAAGA	AAAAGTAAGATTGAT[A]AATTATTTACAAGAA
572	R	1500337	TCCCAAGTAAATT[C]TCATTTTTATACT	TTCCCAAGTAAATT[A]TCATTTTTATACTT
573	R	1502428	ATGGCCCATT[C]AAAATTGCTTG	CATGGCCCATT[T]AAAATTGCTTG
574	R	1526694	GAAACGCATAGTT[A]AATAAAAAGAAAAG	GAAACGCATAGTT[T]AATAAAAAGAAAAG
575	R	1543551	GTTTGGTTTGC[T]GTTATGAAAGAT	GTTTGGTTTGC[A]GTTATGAAAGAT
576	R	1544664	GACAGCTAAAGT[G]TCACAATTATTT	AGACAGCTAAAGT[A]TCACAATTATTTG
577	R	1544895	GAAATCTAAAGC[T]GAAAAGAAGGAA	AAATCTAAAGC[G]GAAAAGAAGGA
578	R	1562513	TTGAAAACTATC[C]TATGTGTTTTCAA	GTTGAAAACTATC[A]TATGTGTTTTCAA
579	R	1600304	TGCTTAATGCAA[C]CAAATCAATAAT	ATGCTTAATGCAA[A]CAAATCAATAATC
580	R	1650614	TACAAATAACCA[A]CTTTTGCTAGTC	ACAAATAACCA[G]CTTTTGCTAGTC
581	R	1669288	CGGAGGAAGAA[A]CTTTTTTACTAG	CGGAGGAAGAA[G]CTTTTTTACTA
582	R	1670515	TTTGAAGGGT[G]TTCGAAAGTTT	AATTTGAAGGGT[A]TTCGAAAGTTTAT
583	R	1673690	CAAGAAACTGC[C]ACTTATGATGG	CAAGAAACTGC[T]ACTTATGATGGT
584	R	1685899	TTACAATCCTT[C]ACAAACAAGAGA	TATTACAATCCTT[T]ACAAACAAGAGATT
585	R	1686724	TCTGACAATTC[G]CTTTGTCTAGA	TTCTGACAATTC[T]CTTTGTCTAGAG
586	R	1692049	TGACAACAACA[A]TAGATTTCCGAT	TGACAACAACA[T]TAGATTTCCGAT
587	R	1698943	TATTGGGGAGG[G]AGGATACTATT	TATTGGGGAGG[A]AGGATACTATTC
588	R	1701532	TGAAGGTAATAA[A]TTTGCTTCAGGA	GAAGGTAATAA[G]TTTGCTTCAGGA
589	R	1723175	TTAAGAAGCCAGA[G]TATTAAAGAAATAG	TTTAAGAAGCCAGA[A]TATTAAAGAAATAG
590	R	1741600	CTAACGAGTTTGTTG[T]TATTATAAATATATT	TAACGAGTTTGTTG[G]TATTATAAATATATT
591	R	1745875	AATCTCTGGG[G]AACATTGGTTA	AAATCTCTGGG[A]AACATTGGTTAA
592	R	1746445	GCAGCTAATGG[C]AAAGGTATTAG	AGCAGCTAATGG[T]AAAGGTATTAGT
593	R	1753145	TCATCGCATTAT[T]AGAAATTGATGAA	TCATCGCATTAT[G]AGAAATTGATGA
594	R	1783303	TGAAGTGATAA[C]GAAAAGAAGTGA	CTGAAGTGATAA[T]GAAAAGAAGTGAT
595	R	1787907	GTTTTTGATGT[G]GACTAGTCATCA	CGTTTTTGATGT[A]GACTAGTCATCA
